# Supplementary material for: Immunosenescence and vaccine efficacy revealed by immunometabolic analysis of SARS-CoV-2-specific cells in multiple sclerosis patients
Source: Nat Commun. 2024 Mar 29;15:2752. doi: 10.1038/s41467-024-47013-0 (PMC10980723; doi:10.1038/s41467-024-47013-0)
Supplement: Supplementary file 6 — Source data file [file 41467_2024_47013_MOESM6_ESM.xlsx]

## Sheet: CD4_Phenotype_Figure 1A-B
sample_id	group_id	CD4 (%)	CD4 cells (N, mm3)	Ag+ CD4 (%)	Ag+ CD4 cells (N, mm3)
VACHC02	HD	64.4	1432.9	0.52	11.57
VACHC04	HD	44.4	987.9	0.71	15.7975
VACHC07	HD	82.3	1831.17	1.11	24.6975
VACHC12	HD	72	1602	0.88	19.58
VACHC15	HD	82.4	1833.4	1.11	24.6975
VACHC16	HD	70.9	1169.85	0.81	13.365
VACHC17	HD	62.7	1576.9	1.42	35.713
VACHC22	HD	75.2	1673.2	2.24	49.84
VACHC23	HD	58.5	1421.55	1.29	31.347
VACHC25	HD	63.4	1058.78	0.91	15.197
VACHC29	HD	49.3	1096.92	0.6	13.35
VACHC30	HD	68	1513	1.76	39.16
VACHC35	HD	58.3	1297.17	0.91	20.2475
VAC81	CLADRIB	76.7	1165.84	1.31	19.912
VAC111	CLADRIB	69.1	497.52	1.38	9.936
VAC157	CLADRIB	63.3	329.16	0.68	3.536
VAC201	CLADRIB	74	466.2	1.73	10.899
VAC234	CLADRIB	63.1	0	1.78
VAC238	CLADRIB	67.3	1177.75	0.44	7.7
VAC65	DMF	68.7	1401.48	1	20.4
VAC69	DMF	60.7	801.24	0.99	13.068
VAC70	DMF	61.9	0	1.09
VAC95	DMF	70	1050	1.09	16.35
VAC99	DMF	85.5	1085.85	0.9	11.43
VAC109	DMF	68.5	1486.45	1.24	26.908
VAC32	DMF	81.5	978	0.39	4.68
VAC21	DMF	74.8	1600.72	0.39	8.346
VAC36	DMF	72.9	787.32	0.85	9.18
VAC55	DMF	80.6	2603.38	0.91	29.393
VAC192	DMF	88.4	901.68	0.62	6.324
VAC222	DMF	82.7	984.13	2.69	32.011
VAC232	DMF	91.7	1201.27	0.56	7.336
VAC239	DMF	91.3	1031.69	0.43	4.859
VAC84	DMF_LYMPHO	84.5	743.6	1.61	14.168
VAC97	DMF_LYMPHO	88	572	0.72	4.68
VAC119	DMF_LYMPHO	74.5	730.1	1.07	10.486
VAC122	DMF_LYMPHO	86.5	692	0.4	3.2
VAC138	DMF_LYMPHO	69.4	645.42	0.94	8.742
VAC151	DMF_LYMPHO	85.2	673.08	1.21	9.559
VAC153	DMF_LYMPHO	84.9	704.67	0.76	6.308
VAC34	DMF_LYMPHO	82.6	644.28	0.14	1.092
VAC230	DMF_LYMPHO	79.4	778.12	1.31	12.838
VAC236	DMF_LYMPHO	78.5	730.05	0.76	7.068
VAC100	IFN	70	889	0.52	6.604
VAC112	IFN	81.1	681.24	1.61	13.524
VAC115	IFN	70.4	1239.04	0.87	15.312
VAC121	IFN	69.9	1293.15	1.26	23.31
VAC130	IFN	77.8	0	0.46
VAC146	IFN	71.5	915.2	1.58	20.224
VAC152	IFN	62.2	1250.22	1.77	35.577
VAC156	IFN	84.5	1199.9	0.74	10.508
VAC173	IFN	82.9	1757.48	1.16	24.592
VAC186	IFN	72.4		1.35
VAC197	IFN	63.7		0.8
VAC243	IFN	60	948	1.83	28.914
VAC64	FINGOL	17	197.2	5.08	58.928
VAC107	FINGOL	40.7	325.6	0.79	6.32
VAC117	FINGOL	81.7	1462.43	1.47	26.313
VAC129	FINGOL	47.9	344.88	1.41	10.152
VAC136	FINGOL	27.8	311.36	0.4	4.48
VAC137	FINGOL	44.3	398.7	0.5	4.5
VAC141	FINGOL	16.1	77.28	0.77	3.696
VAC145	FINGOL	39.8	238.8	0.97	5.82
VAC158	FINGOL	41.3	165.2	1.28	5.12
VAC159	FINGOL	16.4	52.48	0.73	2.336
VAC166	FINGOL	21.7	193.13	1.03	9.167
VAC170	FINGOL	73.1	599.42	1.06	8.692
VAC219	FINGOL	40.2	164.82	2.49	10.209
VAC59	NATALIZ	64.8		1.52
VAC66	NATALIZ	64.2		1.2
VAC72	NATALIZ	62.6	2159.7	2.13	73.485
VAC91	NATALIZ	59		1.53
VAC93	NATALIZ	69.4	4524.88	0.33	21.516
VAC104	NATALIZ	73.3		2.23
VAC106	NATALIZ	68.4		1.71
VAC110	NATALIZ	66.3		1.85
VAC30	NATALIZ	59.2	1527.36	2.29	59.082
VAC47	NATALIZ	58.2	3416.34	1.52	89.224
VAC35	NATALIZ	60.4		1.01
VAC25	NATALIZ	64.3	2610.58	1.16	47.096
VAC54	NATALIZ	75.3		2.05
VAC216	NATALIZ	72.2		4.27
VAC225	NATALIZ	66.8		1.37
VAC128	TERIFL	61.1	1386.97	0.91	20.657
VAC140	TERIFL	69.1	1520.2	1.51	33.22
VAC163	TERIFL	68.1	599.28	3.16	27.808
VAC195	TERIFL	67.8	1464.48	1.15	24.84
VAC196	TERIFL	82.6	1371.16	1.52	25.232
VAC199	TERIFL	66.9	1277.79	1.63	31.133
VAC200	TERIFL	73.6	1626.56	1.01	22.321
VAC213	TERIFL	85.5		4.79
VAC89	aCD20	63.5	1022.35	0.93	14.973
VAC118	aCD20	68	720.8	3.14	33.284
VAC143	aCD20	71.3		1.54
VAC162	aCD20	71.5	1151.15	0.55	8.855
VAC179	aCD20	70.6	1687.34	0.47	11.233
VAC182	aCD20	64.1	1455.07	0.96	21.792
VAC242	aCD20	70.9	900.43	1.52	19.304
VAC244	aCD20	68.5	904.2	0.9	11.88
VAC147	aCD20	83	1834.3	1.03	22.763
VAC160	aCD20	77.6	1249.36	1.41	22.701
VAC212	aCD20	68.7	1078.59	3.54	55.578

## Sheet: CD4_Phenotype_Figure 1C-D
sample_id	group_id	CD4_Naive	CD4_CM_Th1	CD4_Tfh	CD4_EM_Th0-2	CD4_CM_CXCR5+	CD4_EM_Th1_PD1+	CD4_Tscm	CD4_CM_Th1-17	CD4_TM_Th1_CXCR3+	CD4_CM_Th1_PD1+	CD4_CM_Th17_PD1+_CCR6+	CD4_CM_Th17	CD4_CM_Th0-2	CD4_CM_Th1_CD57+	CD4_EM_Th1_CD57+
VACHC02	HD	14.1	8.9	4.8	0.9	9.3	5	0.5	8.9	31.2	7.8	2.9	3.2	2.4	0	0
VACHC04	HD	8.5	6.8	2.4	2.4	7.6	13.7	0.1	11.1	28.9	7.3	4.3	4.1	2.3	0	0.5
VACHC07	HD	17.6	16.4	1.6	2	15.2	7	0	7.8	16.8	7	1.6	4.1	2.9	0	0
VACHC12	HD	6.3	4.5	2.8	0.9	16.9	4.8	0.2	15.4	37.1	2.2	4.6	1.2	0.9	0	1.9
VACHC15	HD	10.4	14.5	3.2	0.8	17.5	1.9	0.4	12	23.3	1.9	9.7	2.5	1	0.3	0.6
VACHC16	HD	8.9	5.6	2.8	2	5.4	4.8	0.1	6.5	53.3	5.1	1.4	3.2	0.8	0	0
VACHC17	HD	3.1	3.7	1.7	2.6	4	6.8	0.1	9.6	55.5	4.8	2.2	4.4	0.7	0.1	0.6
VACHC22	HD	4.5	4	2.1	1.7	15.9	3	0.1	12.4	47	2.5	2.1	3.8	0.6	0.1	0.2
VACHC23	HD	7.5	1.4	3.4	23.3	8.4	5.4	0.3	12.1	2.4	2.6	0.5	31.4	1.2	0.1	0.1
VACHC25	HD	9.3	2.3	2.3	20.2	3.3	20	1.2	6.2	0.6	10.7	0.3	22.5	0.9	0	0.1
VACHC29	HD	4.3	2.2	2.5	32.5	3.4	10	0.3	5.8	0.3	2.6	0	34.7	1.1	0.1	0.3
VACHC30	HD	9.8	2.7	1.1	19.8	3	9.1	0.2	16.3	0.9	3.4	0.3	32.4	0.8	0	0.2
VACHC35	HD	7.3	3.7	6.2	11.2	13.7	8.1	0.3	14.1	0.6	6	0.6	26.9	1.2	0.1	0
VAC81	CLADRIB	6.6	1.3	4	20.3	4.1	9.7	0.7	12.3	0.7	4.8	0	34.3	0.9	0	0.1
VAC111	CLADRIB	11.5	1.6	4.8	18.5	7	7.2	0.1	11.6	2.7	2.4	0.2	31.5	0.6	0	0.2
VAC157	CLADRIB	6.5	2.1	3.2	18.9	5.8	7.7	0.4	12	0.1	2	0	39.9	1.3	0	0
VAC201	CLADRIB	3.9	1	3.1	22	2.3	21.8	0.1	8.1	0.7	7.2	0.2	26.9	2.2	0.1	0.4
VAC234	CLADRIB	11.6	2.6	4.1	17	4.9	16.5	0.1	3.5	0.6	7.4	0.1	29.8	1.8	0.2	0
VAC238	CLADRIB	8.1	10.1	4.8	11.4	15.1	4.4	1.6	16.1	0.5	3.9	0.1	21.3	2.5	0	0.1
VAC65	DMF	16.5	3.4	5.8	1.7	7.2	4.3	0.4	8.9	41.3	5	1.6	2.9	0.9	0.1	0
VAC69	DMF	27.7	2.9	20.3	0.6	15.8	3.7	0.4	6	7.6	5.5	3	3.7	2.8	0.1	0.1
VAC70	DMF	11.5	4.1	5	0.4	15.8	5.3	0.8	9.5	37	4	3.4	1	2	0.1	0
VAC95	DMF	8.1	3.5	7	3.9	6.7	8	0.2	10.1	33.6	8.7	1.3	6.3	2.3	0.1	0.1
VAC99	DMF	29.4	8	2.8	0.7	12.9	2.9	0.3	12.1	16	3.6	2.6	4.7	4	0.1	0
VAC109	DMF	8.7	4.6	3.7	4.8	5.4	6.2	0.1	9.4	34.9	6.3	3.9	9.9	1.7	0.1	0.3
VAC32	DMF	34.3	4.2	2.2	5.9	9.7	4	0	18.7	0.7	5.1	0.7	10.8	3.7	0	0.2
VAC21	DMF	16.3	3.7	5.3	5.3	8.7	5.3	0.9	13.9	14.7	7.2	3.4	11	4.1	0.2	0
VAC36	DMF	23.7	11.4	5.9	5.5	7.2	9.3	0.3	10.8	0.9	9	0.1	13.8	2	0.1	0.1
VAC55	DMF	9.7	2.1	5	18.7	10.8	6	0.1	10.4	2.6	1.9	0.7	30.5	1.3	0	0.1
VAC192	DMF	23.3	1.9	2.7	16.5	5.9	6.2	0	13.1	3.8	2.4	0.8	20.9	2	0	0.5
VAC222	DMF	32.2	5.1	2.3	10.4	7.4	0.9	0	15.2	1.7	0.7	0.1	22.8	1.2	0	0
VAC232	DMF	24	11	6.3	4.9	7.9	15.4	0.3	3.8	0.1	5.8	0.1	17.5	2.6	0	0.2
VAC239	DMF	42.2	8.1	3.8	5.1	10.1	4.3	0.3	5.8	0.8	4.3	0.5	12.4	2.5	0	0
VAC84	DMF_LYMPHO	5.4	3	9.4	2.6	5.4	13.1	0.2	12.1	23.9	11.3	2.2	5.1	6	0.1	0.2
VAC97	DMF_LYMPHO	17.8	1.9	9.2	14.2	4.6	8.4	0.9	8.1	10.8	7.4	0.7	13.6	1.8	0.1	0.3
VAC119	DMF_LYMPHO	48.1	10.6	2.4	5	11.6	2.1	0	5	4.7	0.9	0	8.3	1.4	0	0
VAC122	DMF_LYMPHO	19.1	6.9	3.8	11.8	11.8	9	0	12.8	2.1	4.2	0.3	13.5	4.5	0	0
VAC138	DMF_LYMPHO	54.1	2.7	4.3	1.9	17	1.9	0.3	5.1	5.8	1.6	1.1	2.9	1.3	0	0
VAC151	DMF_LYMPHO	32.8	5.2	4.5	1.7	14.9	2.9	0.1	10.8	9.5	3.5	4.8	7.2	2	0.1	0
VAC153	DMF_LYMPHO	5	2	5.5	1.1	4.5	16.6	0.2	11	27.9	15.5	5	3.3	2.2	0.1	0.1
VAC34	DMF_LYMPHO	49	11.8	0	0	2.4	0	1.6	6.5	26.9	0.8	0	0	0.8	0	0
VAC230	DMF_LYMPHO	12.3	2.9	8.9	11.1	7.3	13.7	0.1	10.9	0.5	9.9	0.1	20.3	1.6	0.2	0.3
VAC236	DMF_LYMPHO	12.5	9.9	3.2	15.7	9.2	8.5	0.1	7.6	0.2	4.4	0.1	26.1	1.4	0.5	0.8
VAC100	IFN	10	7.1	7.9	6.1	6.3	7.8	0.4	5.1	30.6	10.1	1	6	1.5	0.1	0.1
VAC112	IFN	5.4	4.9	10	1	8.1	7.3	0	10.2	38.6	5.9	2.9	3	2.6	0.1	0.1
VAC115	IFN	21.7	10.7	2.1	2.7	10.8	2.7	0.3	12.4	17.4	5.4	0	12.4	1.3	0	0
VAC121	IFN	16.6	9.3	2.6	1.8	11.4	4.3	0.4	9	27.8	3.6	6.3	3.5	2.9	0.1	0.1
VAC130	IFN	6	2.1	3.3	2	2.2	15.4	0.6	9.1	35.7	7.9	9.8	3.5	2.3	0	0.1
VAC146	IFN	13.6	9.2	6	0.8	11.5	7.2	0.4	10.3	24.8	6.3	2.9	3.8	3.2	0.1	0
VAC152	IFN	1.9	1.4	1.4	0.7	11.9	2.8	0.3	15.5	48.2	2.5	8.1	1.9	3.1	0	0.1
VAC156	IFN	5.3	2.2	3.2	0.8	9.1	6.4	1.3	12.9	47.4	3.7	5.2	1.9	0.5	0	0.1
VAC173	IFN	11.7	5.2	2.1	0.4	25.1	0.8	0.4	20.1	20.1	2.1	6.7	2.1	3.2	0.1	0
VAC186	IFN	3.9	3.3	4.1	17.8	11.4	8.1	0.7	11.9	1.4	4.3	0.4	31.7	0.9	0.1	0
VAC197	IFN	5.3	1.2	6.3	18.3	4.3	12.5	0.6	9.8	0.4	7	0.2	33.5	0.8	0	0
VAC243	IFN	8.3	2.8	2.3	9.2	9	3.3	0.1	20	0.7	4.8	0	38.3	1.1	0	0.1
VAC64	FINGOL	0	0.3	0.1	4.6	0	12.7	0.3	0.4	2.9	0.9	0.3	1.5	0.3	0.1	75.7
VAC107	FINGOL	3.2	2	2.4	20.6	2.4	4.5	0	4.9	35.6	7.3	1.6	12.6	2	0	0.8
VAC117	FINGOL	12.4	9.8	2.2	15.8	14.1	3.3	0	9.3	0.2	3.9	0.2	26.3	1.1	0.4	0.9
VAC129	FINGOL	0	0.3	1	19.2	1	29.2	0	0.5	0.2	1.3	0	5.4	0.3	1.8	39.9
VAC136	FINGOL	0	0.7	2	17.6	3.9	9.2	0	7.2	32.7	1.3	1.3	2.6	0.7	0	20.9
VAC137	FINGOL	2.6	4.3	6.9	6	3.4	6.9	0	16.4	20.7	5.2	0.9	12.1	3.4	0	11.2
VAC141	FINGOL	0.5	1.9	1.9	34.6	2.4	9.1	0.5	5.8	3.8	3.8	0	25	0.5	1	9.1
VAC145	FINGOL	4.1	1.9	2.6	9.6	5.2	1.5	0	13.3	46.7	1.1	4.1	8.1	1.9	0	0
VAC158	FINGOL	0	0.6	1.3	16.1	2.6	11	0.6	7.7	35.5	2.6	0.6	20	0.6	0	0.6
VAC159	FINGOL	2.9	0	5.9	17.6	11.8	2.9	5.9	2.9	29.4	2.9	5.9	8.8	2.9	0	0
VAC166	FINGOL	0	0	0.9	20.5	0.9	17.1	0	11.1	6	3.4	0	12	0	0.9	27.4
VAC170	FINGOL	3	5.5	1.8	7.7	6.3	4	0.3	17.8	26.8	4.6	3.5	16.7	2	0	0.1
VAC219	FINGOL	1.5	3.1	0	10.8	10.8	1.5	0	15.4	0	7.7	0	47.7	1.5	0	0
VAC59	NATALIZ	3.5	1.4	1.9	0.8	5.7	5.2	0.5	5.4	66.8	4	3.5	0.6	0.6	0.1	0
VAC66	NATALIZ	6.4	4.1	6.9	1.5	22.3	5.8	2.6	6.7	31.9	5.3	1.4	3.6	1.4	0.1	0.1
VAC72	NATALIZ	2.3	1.9	5.6	0.7	7.7	6.1	0.7	16	42.2	7.5	4.2	1.4	1.4	0.9	1.4
VAC91	NATALIZ	5.1	2.1	2.8	1	2.9	4.3	0.5	6.1	66.3	4.8	2.3	1.2	0.5	0.1	0
VAC93	NATALIZ	8.4	4.1	3.8	1.8	3.9	5.4	0.4	6.5	49.3	9.3	2.9	3.4	0.6	0	0.1
VAC104	NATALIZ	9.7	6.3	3	1.2	17.6	1.9	0.7	16	30.3	2.9	3.9	5	1.4	0.1	0
VAC106	NATALIZ	2	3	2.3	1.1	7.7	4.4	0.4	6.1	66.3	3	1.8	1.6	0.3	0	0.1
VAC110	NATALIZ	5	3.4	2.1	4.2	13.4	3.4	0.6	12.3	39.1	2.6	2.3	9.9	1.6	0.1	0
VAC30	NATALIZ	2.4	3	4.5	1.1	15.9	3.6	0.2	11.7	45.5	4.1	3.1	2.2	2.3	0.5	0.1
VAC47	NATALIZ	1.7	0.9	2.5	1.2	6.2	4.6	0.2	11.6	53.8	4.4	9	2.6	1.1	0.1	0.1
VAC35	NATALIZ	5.4	1.4	0.7	3.9	2.7	7.1	0.4	6.1	51.9	4.3	4.3	8.7	2.4	0	0.7
VAC25	NATALIZ	6.7	3	1.8	1.4	4.4	2.4	0.2	11.8	43.3	5.8	11.4	2.4	5.4	0	0.1
VAC54	NATALIZ	2.2	1.6	1.6	2.6	7.9	5.5	0.3	9.1	57.6	3	3.9	3.4	1.3	0	0
VAC216	NATALIZ	2.7	3.5	1.3	19.4	9.9	11.6	0.1	7.1	0.5	3.4	0	39.1	1.1	0.1	0.1
VAC225	NATALIZ	6.2	2.3	3.5	25.6	6.6	15.1	0.1	7.7	0.5	4.6	0.1	27.1	0.3	0	0.2
VAC128	TERIFL	3.9	2.2	5.5	13.4	2.6	21.8	0.3	6.2	0.1	11.8	0	28.8	2.6	0.2	0.6
VAC140	TERIFL	7.6	4	3.2	10.1	14.8	2.7	0	18.3	1.8	1.5	0.1	34.3	1.5	0	0
VAC163	TERIFL	1.7	1.3	4	28.6	3.5	20.3	0	6.3	0.6	4.7	0.1	28	0.5	0	0.2
VAC195	TERIFL	5	4.4	1.3	15.9	4.9	9.2	0.2	11.6	0.5	5.3	0.1	40.1	1.5	0	0
VAC196	TERIFL	4.9	3	1.6	14.7	4	14	0.2	5.2	0.2	5	0	44.8	2.1	0.1	0.1
VAC199	TERIFL	6.7	1.8	2.9	18.1	3.4	19.8	0	4.4	0.1	7.8	0	31.5	3	0.1	0.6
VAC200	TERIFL	9.1	5.7	4.8	8.9	2.9	33.2	0.2	7.9	0	4.6	0	20.8	1.5	0	0.2
VAC213	TERIFL	5.4	3.5	4	10.8	22.3	3.7	0.1	20.8	0.9	2.4	0.7	24.5	0.6	0.1	0.1
VAC89	aCD20	15.9	3.8	1.1	10.8	4.8	7.9	0.5	12.2	0.3	7	0.5	31.5	3.6	0.1	0
VAC118	aCD20	15.6	4	4.2	11	12.1	16.8	0	8.7	0.4	6.1	0.2	20.5	0.5	0.1	0
VAC143	aCD20	10.4	7.8	1	2	11	3	0.1	14.8	25.9	4.1	3.4	13.9	2.5	0.1	0
VAC162	aCD20	11.1	8	2.1	2.3	8.3	4	0	9.1	36	5.8	7.6	3.8	1.8	0	0.1
VAC179	aCD20	24.5	5.3	1.2	0.2	9.8	1.1	0.1	18.9	22.9	3.3	7.9	1.7	3	0	0
VAC182	aCD20	3.1	2	1.8	2.5	2.8	5.5	0.2	15.8	40.7	11.4	4.7	7	2.5	0	0
VAC242	aCD20	3.2	4.5	1.9	13.7	8.5	11.8	0	14.9	0.4	8	0.3	31.6	1	0.1	0.2
VAC244	aCD20	5.8	5.5	2.1	13.5	8	5.6	0.1	14.9	0.2	5	0	34.2	2.3	0.5	2.3
VAC147	aCD20	13.8	3.9	0.8	13.1	5.6	6	0	21.5	1.1	3.3	0.8	28.4	1.4	0.2	0.1
VAC160	aCD20	10.3	7.6	1.2	0.7	7.3	6.8	0.1	8.4	43.6	6.6	4.4	1.4	1.6	0	0
VAC212	aCD20	1.7	1.9	2.1	23	2.7	30.1	0	7.3	0.6	6.8	0.1	22.9	0.7	0	0

## Sheet: CD4_Phenotype_Figure 1E
sample_id	group_id	CD4_Naive (%)	CD4_Tfh (%)	CD4_CM_Th17 (%)	CD4_CM_Th0-2 (%)	CD4_Naive (N, mm3)	CD4_Tfh (N, mm3)	CD4_CM_Th17 (N, mm3)	CD4_CM_Th0-2 (N, mm3)
VACHC02	HD	14.1	4.8	3.2	2.4	1.0506	0.357652	0.238435	0.178826
VACHC04	HD	8.5	2.4	4.1	2.3	0.392553	0.110838	0.189349	0.10622
VACHC07	HD	17.6	1.6	4.1	2.9	2.47603	0.225094	0.576803	0.407982
VACHC12	HD	6.3	2.8	1.2	0.9	0.838253	0.372557	0.159667	0.11975
VACHC15	HD	10.4	3.2	2.5	1	2.11648	0.651224	0.508769	0.203507
VACHC16	HD	8.9	2.8	3.2	0.8	0.843345	0.265322	0.303225	0.0758063
VACHC17	HD	3.1	1.7	4.4	0.7	0.694154	0.380665	0.98525	0.156744
VACHC22	HD	4.5	2.1	3.8	0.6	1.90262	0.887889	1.60666	0.253683
VACHC23	HD	7.5	3.4	31.4	1.2	1.37535	0.623492	5.75813	0.220056
VACHC25	HD	9.3	2.3	22.5	0.9	0.896046	0.221603	2.16785	0.0867141
VACHC29	HD	4.3	2.5	34.7	1.1	0.238616	0.13873	1.92558	0.0610413
VACHC30	HD	9.8	1.1	32.4	0.8	1.83436	0.205897	6.06462	0.149744
VACHC35	HD	7.3	6.2	26.9	1.2	0.861713	0.731866	3.17535	0.141652
VAC81	CLADRIB	6.6	4	34.3	0.9	1.00799	0.6109	5.23847	0.137453
VAC111	CLADRIB	11.5	4.8	31.5	0.6	0.789564	0.329557	2.16272	0.0411947
VAC157	CLADRIB	6.5	3.2	39.9	1.3	0.145489	0.0716252	0.893077	0.0290977
VAC201	CLADRIB	3.9	3.1	26.9	2.2	0.314545	0.250023	2.16955	0.177436
VAC234	CLADRIB	11.6	4.1	29.8	1.8
VAC238	CLADRIB	8.1	4.8	21.3	2.5	0.41975	0.248741	1.10379	0.129553
VAC65	DMF	16.5	5.8	2.9	0.9	2.31244	0.812858	0.406429	0.126133
VAC69	DMF	27.7	20.3	3.7	2.8	2.19724	1.61025	0.293494	0.222104
VAC70	DMF	11.5	5	1	2
VAC95	DMF	8.1	7	6.3	2.3	0.927045	0.80115	0.721035	0.263235
VAC99	DMF	29.4	2.8	4.7	4	2.87316	0.273634	0.459315	0.390906
VAC109	DMF	8.7	3.7	9.9	1.7	1.60358	0.681983	1.82477	0.313344
VAC32	DMF	34.3	2.2	10.8	3.7	1.30827	0.0839124	0.411934	0.141125
VAC21	DMF	16.3	5.3	11	4.1	1.01758	0.330869	0.686709	0.255955
VAC36	DMF	23.7	5.9	13.8	2	1.58606	0.394841	0.923526	0.133844
VAC55	DMF	9.7	5	30.5	1.3	2.298	1.18454	7.22568	0.30798
VAC192	DMF	23.3	2.7	20.9	2	1.30257	0.150941	1.1684	0.111808
VAC222	DMF	32.2	2.3	22.8	1.2	8.52434	0.608881	6.03587	0.317677
VAC232	DMF	24	6.3	17.5	2.6	1.61451	0.423808	1.17724	0.174905
VAC239	DMF	42.2	3.8	12.4	2.5	1.8721	0.168578	0.550097	0.110907
VAC84	DMF_LYMPHO	5.4	9.4	5.1	6	0.646486	1.12536	0.61057	0.718318
VAC97	DMF_LYMPHO	17.8	9.2	13.6	1.8	0.733075	0.378893	0.560102	0.0741312
VAC119	DMF_LYMPHO	48.1	2.4	8.3	1.4	3.75761	0.18749	0.648402	0.109369
VAC122	DMF_LYMPHO	19.1	3.8	13.5	4.5	0.528688	0.105184	0.37368	0.12456
VAC138	DMF_LYMPHO	54.1	4.3	2.9	1.3	3.28222	0.260879	0.175941	0.0788703
VAC151	DMF_LYMPHO	32.8	4.5	7.2	2	2.67132	0.366492	0.586387	0.162885
VAC153	DMF_LYMPHO	5	5.5	3.3	2.2	0.267775	0.294552	0.176731	0.117821
VAC34	DMF_LYMPHO	49	0	0	0.8	0.441976	0	0	0.00721594
VAC230	DMF_LYMPHO	12.3	8.9	20.3	1.6	1.25378	0.90721	2.06925	0.163094
VAC236	DMF_LYMPHO	12.5	3.2	26.1	1.4	0.693548	0.177548	1.44813	0.0776773
VAC100	IFN	10	7.9	6	1.5	0.46228	0.365201	0.277368	0.069342
VAC112	IFN	5.4	10	3	2.6	0.59227	1.0968	0.329039	0.285167
VAC115	IFN	21.7	2.1	12.4	1.3	2.33918	0.226373	1.33668	0.140135
VAC121	IFN	16.6	2.6	3.5	2.9	2.70475	0.423636	0.570279	0.472517
VAC130	IFN	6	3.3	3.5	2.3
VAC146	IFN	13.6	6	3.8	3.2	1.96658	0.86761	0.549486	0.462725
VAC152	IFN	1.9	1.4	1.9	3.1	0.420449	0.309805	0.420449	0.685996
VAC156	IFN	5.3	3.2	1.9	0.5	0.470601	0.284136	0.168706	0.0443963
VAC173	IFN	11.7	2.1	2.1	3.2	2.38525	0.428122	0.428122	0.652377
VAC186	IFN	3.9	4.1	31.7	0.9
VAC197	IFN	5.3	6.3	33.5	0.8
VAC243	IFN	8.3	2.3	38.3	1.1	1.43992	0.399013	6.64444	0.190832
VAC64	FINGOL	0	0.1	1.5	0.3	0	0.0100178	0.150266	0.0300533
VAC107	FINGOL	3.2	2.4	12.6	2	0.0823117	0.0617338	0.324102	0.0514448
VAC117	FINGOL	12.4	2.2	26.3	1.1	2.66572	0.47295	5.6539	0.236475
VAC129	FINGOL	0	1	5.4	0.3	0	0.0486281	0.262592	0.0145884
VAC136	FINGOL	0	2	2.6	0.7	0	0.0249088	0.0323814	0.00871808
VAC137	FINGOL	2.6	6.9	12.1	3.4	0.051831	0.137551	0.241213	0.067779
VAC141	FINGOL	0.5	1.9	25	0.5	0.00297528	0.0113061	0.148764	0.00297528
VAC145	FINGOL	4.1	2.6	8.1	1.9	0.0949708	0.0602254	0.187625	0.0440108
VAC158	FINGOL	0	1.3	20	0.6	0	0.0274893	0.422912	0.0126874
VAC159	FINGOL	2.9	5.9	8.8	2.9	0.01111	0.0226031	0.0337132	0.01111
VAC166	FINGOL	0	0.9	12	0	0	0.0179032	0.238709	0
VAC170	FINGOL	3	1.8	16.7	2	0.190616	0.114369	1.06109	0.127077
VAC219	FINGOL	1.5	0	47.7	1.5	0.0615603	0	1.95762	0.0615603
VAC59	NATALIZ	3.5	1.9	0.6	0.6
VAC66	NATALIZ	6.4	6.9	3.6	1.4
VAC72	NATALIZ	2.3	5.6	1.4	1.4	1.05804	2.57609	0.644023	0.644023
VAC91	NATALIZ	5.1	2.8	1.2	0.5
VAC93	NATALIZ	8.4	3.8	3.4	0.6	1.2543	0.56742	0.507692	0.0895926
VAC104	NATALIZ	9.7	3	5	1.4
VAC106	NATALIZ	2	2.3	1.6	0.3
VAC110	NATALIZ	5	2.1	9.9	1.6
VAC30	NATALIZ	2.4	4.5	2.2	2.3	0.839437	1.57394	0.769484	0.804461
VAC47	NATALIZ	1.7	2.5	2.6	1.1	0.882782	1.29821	1.35014	0.571212
VAC35	NATALIZ	5.4	0.7	8.7	2.4
VAC25	NATALIZ	6.7	1.8	2.4	5.4	2.02894	0.545089	0.726785	1.63527
VAC54	NATALIZ	2.2	1.6	3.4	1.3
VAC216	NATALIZ	2.7	1.3	39.1	1.1
VAC225	NATALIZ	6.2	3.5	27.1	0.3
VAC128	TERIFL	3.9	5.5	28.8	2.6	0.492236	0.694178	3.63497	0.328157
VAC140	TERIFL	7.6	3.2	34.3	1.5	1.74458	0.734561	7.87357	0.344325
VAC163	TERIFL	1.7	4	28	0.5	0.321933	0.75749	5.30243	0.0946862
VAC195	TERIFL	5	1.3	40.1	1.5	0.842076	0.21894	6.75345	0.252623
VAC196	TERIFL	4.9	1.6	44.8	2.1	1.02124	0.333466	9.33705	0.437674
VAC199	TERIFL	6.7	2.9	31.5	3	1.39547	0.604011	6.56081	0.624839
VAC200	TERIFL	9.1	4.8	20.8	1.5	1.49497	0.788556	3.41708	0.246424
VAC213	TERIFL	5.4	4	24.5	0.6
VAC89	aCD20	15.9	1.1	31.5	3.6	1.51175	0.104586	2.99497	0.342283
VAC118	aCD20	15.6	4.2	20.5	0.5	3.53077	0.950591	4.63979	0.113166
VAC143	aCD20	10.4	1	13.9	2.5
VAC162	aCD20	11.1	2.1	3.8	1.8	0.702777	0.132958	0.24059	0.113964
VAC179	aCD20	24.5	1.2	1.7	3	1.94297	0.095166	0.134818	0.237915
VAC182	aCD20	3.1	1.8	7	2.5	0.433029	0.251436	0.977807	0.349217
VAC242	aCD20	3.2	1.9	31.6	1	0.437969	0.260044	4.32495	0.136865
VAC244	aCD20	5.8	2.1	34.2	2.3	0.471992	0.170894	2.78313	0.187169
VAC147	aCD20	13.8	0.8	28.4	1.4	2.60727	0.151146	5.36569	0.264506
VAC160	aCD20	10.3	1.2	1.4	1.6	1.81445	0.211392	0.246624	0.281856
VAC212	aCD20	1.7	2.1	22.9	0.7	0.649095	0.801824	8.7437	0.267275

## Sheet: CD8_Phenotype_Figure 2A
sample_id	group_id	CD8 (%)	CD8 cells (N, mm3)	CD8 Ag+ (%)	Ag+ CD8 cells (N, mm3)
VACHC02	HD	30.6	680.85	0.26	5.785
VACHC04	HD	40.7	905.575	0.29	6.4525
VACHC07	HD	10	222.5	1.33	29.5925
VACHC12	HD	20.8	462.8	0.78	17.355
VACHC15	HD	14.8	329.3	0.5	11.125
VACHC16	HD	22.2	366.3	0.55	9.075
VACHC17	HD	31.7	797.255	1.88	47.282
VACHC22	HD	16.6	369.35	3.39	75.4275
VACHC23	HD	23.9	580.77	0.55	13.365
VACHC25	HD	28.5	475.95	0.53	8.851
VACHC29	HD	39.7	883.325	0.51	11.3475
VACHC30	HD	25.4	565.15	1.17	26.0325
VACHC35	HD	36.1	803.225	0.56	12.46
VAC81	CLADRIB	17.4	264.48	6.73	102.296
VAC111	CLADRIB	19.3	138.96	1.55	11.16
VAC157	CLADRIB	28.8	149.76	1.01	5.252
VAC201	CLADRIB	20.1	126.63	0.97	6.111
VAC234	CLADRIB	29.3		0.99
VAC238	CLADRIB	25.5	446.25	0.16	2.8
VAC65	DMF	23.3	475.32	1.55	31.62
VAC69	DMF	36.5	481.8	0.48	6.336
VAC70	DMF	33.2		1.24
VAC95	DMF	25.4	381	1.26	18.9
VAC99	DMF	11.6	147.32	0.69	8.763
VAC109	DMF	26.4	572.88	0.73	15.841
VAC32	DMF	15.4	184.8	0.41	4.92
VAC21	DMF	21.9	468.66	0.2	4.28
VAC36	DMF	25.1	271.08	0.63	6.804
VAC55	DMF	11.1	358.53	2.49	80.427
VAC192	DMF	9.25	94.35	0.54	5.508
VAC222	DMF	11.5	136.85	5.56	66.164
VAC232	DMF	7.11	93.141	0.51	6.681
VAC239	DMF	7.03	79.439	4.85	54.805
VAC84	DMF_LYMPHO	12.4	109.12	0.69	6.072
VAC97	DMF_LYMPHO	9.1	59.15	1.14	7.41
VAC119	DMF_LYMPHO	15.6	152.88	0.82	8.036
VAC122	DMF_LYMPHO	11.5	92	0.44	3.52
VAC138	DMF_LYMPHO	28.6	265.98	0.74	6.882
VAC151	DMF_LYMPHO	11.6	91.64	0.74	5.846
VAC153	DMF_LYMPHO	12.4	102.92	2.87	23.821
VAC34	DMF_LYMPHO	16.1	125.58	0.24	1.872
VAC230	DMF_LYMPHO	16.5	161.7	1.53	14.994
VAC236	DMF_LYMPHO	15.5	144.15	0.67	6.231
VAC100	IFN	23.8	302.26	0.45	5.715
VAC112	IFN	15.9	133.56	1.2	10.08
VAC115	IFN	21.6	380.16	1.43	25.168
VAC121	IFN	20.6	381.1	1.89	34.965
VAC130	IFN	18.2		0.53
VAC146	IFN	23.7	303.36	0.97	12.416
VAC152	IFN	32.6	655.26	0.42	8.442
VAC156	IFN	13.3	188.86	0.76	10.792
VAC173	IFN	14.5	307.4	0.82	17.384
VAC186	IFN	17.1		0.61
VAC197	IFN	31.4		0.31
VAC243	IFN	34.4	543.52	0.46	7.268
VAC64	FINGOL	67.5	783	0.34	3.944
VAC107	FINGOL	47.1	376.8	1.54	12.32
VAC117	FINGOL	8.18	146.422	7.13	127.627
VAC129	FINGOL	22.8	164.16	1.59	11.448
VAC136	FINGOL	51.6	577.92	0.32	3.584
VAC137	FINGOL	43.7	393.3	0.72	6.48
VAC141	FINGOL	33.3	159.84	0.5	2.4
VAC145	FINGOL	43.1	258.6	0.95	5.7
VAC158	FINGOL	39.7	158.8	0.75	3
VAC159	FINGOL	51.9	166.08	0.75	2.4
VAC166	FINGOL	53.3	474.37	0.53	4.717
VAC170	FINGOL	18.9	154.98	0.94	7.708
VAC219	FINGOL	29.6	121.36	1.45	5.945
VAC59	NATALIZ	28.6		2.58
VAC66	NATALIZ	28.9		0.64
VAC72	NATALIZ	29.8	1028.1	1.52	52.44
VAC91	NATALIZ	34.8		0.56
VAC93	NATALIZ	22.7	1480.04	0.16	10.432
VAC104	NATALIZ	22.2		2.44
VAC106	NATALIZ	19.1		0.61
VAC110	NATALIZ	24.8		2.25
VAC30	NATALIZ	30.2	779.16	1.82	46.956
VAC47	NATALIZ	33.7	1978.19	0.73	42.851
VAC35	NATALIZ	33.1		0.93
VAC25	NATALIZ	30.4	1234.24	0.98	39.788
VAC54	NATALIZ	18.3		1.89
VAC216	NATALIZ	23		2.13
VAC225	NATALIZ	28.1		0.94
VAC128	TERIFL	31.7	719.59	7.53	170.931
VAC140	TERIFL	25.7	565.4	0.78	17.16
VAC163	TERIFL	24.3	213.84	1.53	13.464
VAC195	TERIFL	28.1	606.96	0.72	15.552
VAC196	TERIFL	13.5	224.1	2.06	34.196
VAC199	TERIFL	22	420.2	2.33	44.503
VAC200	TERIFL	23.7	523.77	1.41	31.161
VAC213	TERIFL	9.28		1.87
VAC89	aCD20	29.2	470.12	0.79	12.719
VAC118	aCD20	22.2	235.32	5.45	57.77
VAC143	aCD20	23.6		3.34
VAC162	aCD20	19.2	309.12	0.45	7.245
VAC179	aCD20	22.6	540.14	0.38	9.082
VAC182	aCD20	31.6	717.32	0.82	18.614
VAC242	aCD20	18.8	238.76	17	215.9
VAC244	aCD20	25.2	332.64	0.57	7.524
VAC147	aCD20	15.4	340.34	1.08	23.868
VAC160	aCD20	18.8	302.68	1.86	29.946
VAC212	aCD20	17	266.9	1.2	18.84

## Sheet: CD8_Phenotype_Figure C-D
sample_id	group_id	CD8_Naive	CD8_CM_Tc0-2	CD8_TM_Tc1_CXCR5+	CD8_EMRA_Tc0-2_CD57-	CD8_EMRA_Tc0-2_CD57+	CD8_EMRA_Tc17_PD1-_CD57+	CD8_EMRA_Tc17_PD1+_CD57+	CD8_EM_Tc0-2_PD1-_CD57-	CD8_EM_Tc0-2_PD1+_CD57-	CD8_EM_Tc0-2_PD1+_CD57+	CD8_EM_Tc1_CXCR5+	CD8_EM_Tc17_PD1+_CD57+
VACHC02	HD	11.9	59.7	2.5	10.7	0.4	0	1.6	8.6	0	2.9	0.4	1.2
VACHC04	HD	6.7	49.7	1.9	20.3	1.4	0	3.3	10.6	0.6	2.5	0	3.1
VACHC07	HD	41.7	38.9	0	0	0	0	0	16.7	0	2.8	0	0
VACHC12	HD	11.6	34	1.9	30	2.7	2.3	3.5	5.6	1.7	4.1	0	2.5
VACHC15	HD	9.1	48.8	2.1	19.8	1.2	0.8	2.5	7	2.5	4.5	0	1.7
VACHC16	HD	13.5	54	1.4	8	0.9	0	0.6	18.4	0.6	2	0	0.6
VACHC17	HD	4.8	41.1	3.6	23.6	2.2	1	2.7	13.1	2.2	3.5	0.4	1.6
VACHC22	HD	5.9	74.6	4.2	3.5	0	0	0	10.1	0.3	1.2	0.2	0
VACHC23	HD	27.7	19.3	1.9	23.2	1	1.3	2.3	22.2	0	1	0.3	0
VACHC25	HD	7.2	35.4	0	21.5	0	0.6	1.7	32.6	0	0.6	0.6	0
VACHC29	HD	3.8	9.1	0	16.7	1.3	0	1.3	64.8	1	0.4	0.6	1
VACHC30	HD	12.5	13.1	0.2	33.3	3	3	2.7	26.8	1.4	1.8	2.1	0.1
VACHC35	HD	7.5	15.6	0.2	8	0	0	0	66.2	0	0.6	1.8	0.2
VAC81	CLADRIB	4.2	7	0.1	28.7	5	1.9	7.3	21.1	6	13.6	0	5
VAC111	CLADRIB	13.1	43.8	1.8	10.9	1.2	0.5	0.2	26.7	0.2	0.6	0.3	0.8
VAC157	CLADRIB	4	25.5	1.1	13.2	1.2	0.3	1.2	50.6	0.2	0.6	1.6	0.3
VAC201	CLADRIB	10.4	15.4	0.6	5.6	0	0	0.3	62.4	0	3	2.4	0
VAC234	CLADRIB	8.9	15.1	1	19	0.6	0.2	0.2	51.9	0.4	0.6	1.9	0.2
VAC238	CLADRIB	12.8	19.3	0	24.8	0	0.9	0	38.5	0.9	1.8	0.9	0
VAC65	DMF	6.2	41.4	0.7	6.7	0.5	0.2	0.7	26.6	1.6	14.3	0	1
VAC69	DMF	48.1	27.2	3.5	11.4	0.6	0.2	0.2	5.3	0	3.1	0.4	0
VAC70	DMF	12.5	70.4	2.5	7.4	0.4	0.9	0.2	4.1	0.2	1.1	0	0.1
VAC95	DMF	7.6	58.5	1.5	11.8	0.5	0.6	1.3	15.2	0.2	2.1	0.2	0.4
VAC99	DMF	36.9	39.4	0.8	3.3	2.1	1.2	4.1	9.5	0.8	0.8	0	0.8
VAC109	DMF	20.1	34.5	5.2	16.4	0.5	0.2	1.5	17	0.2	0.5	3.2	0.8
VAC32	DMF	22.2	7.8	0	12.2	4.4	0	3.3	15.6	5.6	25.6	0	3.3
VAC21	DMF	20.2	19.2	1	28.3	0	1	1	27.3	1	0	1	0
VAC36	DMF	55.6	17.3	0.6	11.2	3.6	0.6	3	4.6	1.5	1.5	0	0.3
VAC55	DMF	8.7	34.1	0.8	12.5	1.5	0.4	3	24.6	1.9	11	0	1.5
VAC192	DMF	29.1	12.8	0	18.6	4.7	1.2	1.2	23.3	0	9.3	0	0
VAC222	DMF	48.5	30.3	1.5	4.5	0	0	0	15.2	0	0	0	0
VAC232	DMF	29.1	10.5	0	27.9	1.2	0	0	30.2	0	0	0	1.2
VAC239	DMF	2.4	2.4	0	19	18.8	0.9	15.8	5.7	9.5	19	0	6.5
VAC84	DMF_LYMPHO	6.7	61.5	1	8.7	3.8	1.9	2.9	7.7	1	3.8	0	1
VAC97	DMF_LYMPHO	8.5	9.2	0	45.9	3.1	15	7.1	6.8	1	2.4	0.3	0.7
VAC119	DMF_LYMPHO	89.7	7.4	0	1.5	0	0	0	0	0	1.5	0	0
VAC122	DMF_LYMPHO	50	4.8	0	33.3	0	0	0	9.5	0	2.4	0	0
VAC138	DMF_LYMPHO	85.5	6.1	0.2	4.3	0.3	0	0.2	1.8	0.3	1.1	0	0.3
VAC151	DMF_LYMPHO	50.8	20.9	1.2	10.7	2.5	1.2	4.1	4.1	0.8	2	0	1.6
VAC153	DMF_LYMPHO	12.7	25.7	2.5	31.1	4.7	2.9	10.5	2.3	3.1	3.3	0	1.1
VAC34	DMF_LYMPHO	79.3	12.2	1.2	1.2	0	1.2	0	2.4	0	2.4	0	0
VAC230	DMF_LYMPHO	14.1	16.1	1	22.8	1.3	1.3	2.7	28.6	1.6	7.5	0.8	2.2
VAC236	DMF_LYMPHO	25.2	8.2	0.3	17.6	6.9	0.7	3.3	23.2	3.6	7.8	0.3	2.9
VAC100	IFN	25.9	26.2	0.3	12.9	2	0.3	5.1	19.4	1	5.4	0	1.4
VAC112	IFN	14.4	51.5	7.2	9.9	0.9	0	2	8.9	0.5	3.9	0.8	0.2
VAC115	IFN	31.8	47.5	0.9	3.1	0.6	0	0.3	15.1	0	0.6	0	0
VAC121	IFN	4.4	21.8	0.1	12.6	5.5	0.9	14.4	9.2	4.1	19.7	0	7.5
VAC130	IFN	18.6	49.8	4	12.3	0.4	0	5.5	5.5	0	3.2	0	0.8
VAC146	IFN	41.3	38.3	2.1	5.6	0.7	0	4	4.6	0.6	2	0	0.9
VAC152	IFN	33	52.7	2.9	2.9	0	0	0.2	6.1	0.5	1.4	0	0.2
VAC156	IFN	24.4	41.6	0.9	16.9	2.5	1.2	3.1	4.7	2.5	1.9	0	0.3
VAC173	IFN	19.3	52.3	2.3	7.3	2.3	0.8	7.8	6.3	0	1	0	0.8
VAC186	IFN	9.4	37.9	0.3	2.7	0	0	0	47.7	0	1.3	0.3	0.3
VAC197	IFN	10.2	19	0.3	18.5	0.6	0.3	0	48.2	0.8	0.3	1.7	0.3
VAC243	IFN	28.6	19.8	1.1	10.1	0	0.6	9	21.4	0.6	1.3	7.1	0.4
VAC64	FINGOL	0.5	3.9	0	43.8	5.4	6.4	10.3	19.2	5.4	3.9	0	1
VAC107	FINGOL	2.1	17.9	0	12.5	1.8	0.7	2.7	17	3.6	35.1	0	6.6
VAC117	FINGOL	51.5	27.9	0.8	0.8	0	0	0	19.1	0	0	0	0
VAC129	FINGOL	1.2	1.2	0	1.5	0	0	0	91.8	0.3	3.6	0	0.3
VAC136	FINGOL	2.2	15.5	0.4	46.5	2.2	6.6	2.2	13.3	1.8	6.6	0	2.7
VAC137	FINGOL	1.8	14.4	0	17.4	6.6	1.8	15.6	29.3	0.6	6.6	0	6
VAC141	FINGOL	0	5	0	33.1	2.5	0	0.4	46.4	2.9	7.6	0.7	1.4
VAC145	FINGOL	4.2	34.5	0	24	6.6	0	0.7	22	4.9	1	0	2.1
VAC158	FINGOL	1.2	18.6	0	23.3	3.5	0	5.8	24.4	2.3	15.1	0	5.8
VAC159	FINGOL	0.9	19.3	0	32.1	1.8	0	0	42.2	1.8	1.8	0	0
VAC166	FINGOL	0	7.5	0	8.2	2	2.7	27.2	24.5	2	11.6	0	14.3
VAC170	FINGOL	4.1	44	0.7	14.3	0.5	0	0	28.6	1.6	6	0	0.2
VAC219	FINGOL	0	14.3	0	14.3	0	0	0	64.3	0	7.1	0	0
VAC59	NATALIZ	2.5	76	12.8	3	0.1	0	0	5.2	0	0.1	0.1	0
VAC66	NATALIZ	7.6	45.4	0.4	10.7	1.1	0.4	0.9	29	0.9	2.6	0.4	0.4
VAC72	NATALIZ	4.1	39	12.2	14	1.9	4.3	6.4	10.2	1.3	5.4	0.2	0.9
VAC91	NATALIZ	16.1	40.2	2	22.2	0.7	1.5	0.9	9.7	0.9	5.7	0	0
VAC93	NATALIZ	9.4	47.7	0	24.2	0	3.9	0	10.9	0	3.1	0	0.8
VAC104	NATALIZ	9.3	69.7	5	6.7	0.1	0.2	0.2	7.9	0.1	0.8	0	0.1
VAC106	NATALIZ	8.6	41.7	0.9	15.5	1.4	1.7	3.7	20.4	1.1	4.6	0	0.3
VAC110	NATALIZ	4.6	59.6	0.8	12.9	0.1	0.2	0.3	20.7	0	0.4	0.4	0
VAC30	NATALIZ	3.7	71.3	6.3	6	0.1	0.7	0.6	8	0.4	2.6	0.1	0.2
VAC47	NATALIZ	5.5	54.2	6.5	18.6	0.3	3.4	2	7.3	0.5	1.6	0.1	0
VAC35	NATALIZ	3.7	17.6	0.6	12.2	7.1	0.7	43.7	6.6	1.4	3.5	0	2.8
VAC25	NATALIZ	10.5	34.4	2.2	28.6	1.9	1	0.4	19.1	0.6	1.1	0	0.1
VAC54	NATALIZ	4.6	65.2	2.8	9.9	0	0.3	0.5	15.1	0	0.9	0.3	0.3
VAC216	NATALIZ	4.1	18	0.8	9.6	0.3	0.1	0.3	53	0.8	4.5	5.8	2.6
VAC225	NATALIZ	7.6	15.5	1.8	23.3	0.4	0.2	0.2	42	0.8	2.9	5.3	0
VAC128	TERIFL	0.7	7.7	0	7.3	4.2	0.6	7.8	20.5	2.9	28.4	0	19.8
VAC140	TERIFL	37.5	27.9	0.3	7.7	0	0	0	24.5	0	1.5	0.6	0
VAC163	TERIFL	9.2	19.8	0.4	12.2	0.6	0.1	0.7	51.3	1.3	2.6	1.3	0.6
VAC195	TERIFL	4.6	30.1	0.8	4	0.2	0	0	56.6	0.4	1.9	1.3	0
VAC196	TERIFL	8.7	17.9	0.4	11.8	0.6	0.1	0.4	48.2	1.2	9.1	0.6	1.1
VAC199	TERIFL	5.7	11	0.1	26.1	4.8	2.7	6.7	35.8	2.7	3.5	0.3	0.6
VAC200	TERIFL	7	2.9	0	4.6	8.2	0.3	21.3	11.2	0.7	11.7	0	32.1
VAC213	TERIFL	22.6	43.6	1.6	6.5	0	0.2	0.5	24.8	0	0	0.2	0
VAC89	aCD20	26.5	13.9	0.2	19.2	0.9	0.5	0.3	30	1	4.5	2.1	1
VAC118	aCD20	47.4	12.5	0.5	15.3	1.6	0.4	3.9	13.2	1	2.8	0.3	1.1
VAC143	aCD20	22.2	26.8	1.4	29.9	2.9	0.4	3.3	6.9	2.2	3.3	0.2	0.5
VAC162	aCD20	17.6	38.9	0.4	12.6	0.8	0	2.1	18.8	2.5	5	0	1.3
VAC179	aCD20	46.8	29.9	2.9	6.7	1	0.3	2.5	3.8	1.3	3.5	0	1.3
VAC182	aCD20	4.2	47.3	3.8	31.8	0.7	1.6	0.6	8.4	0.6	0.5	0.4	0
VAC242	aCD20	6.1	6.9	0.4	24.1	8.9	0.6	23.8	8.7	5.5	7.3	2.1	5.5
VAC244	aCD20	7.9	21.8	1	6.9	4.4	0.5	4.9	40.8	0.8	5.1	3.8	2.1
VAC147	aCD20	23.5	21.3	0.3	23.5	2.8	0.6	3.7	15.7	3.4	4.3	0.3	0.6
VAC160	aCD20	4.3	65.5	14.9	4.6	0.6	0.1	2.1	4.6	0.1	2	0.3	0.9
VAC212	aCD20	18	27.4	0.8	12.4	2.6	1.1	2.6	29.3	1.1	1.1	0.8	2.6

## Sheet: CD8_Phenotype_Figure 2E
sample_id	group_id	CD8_Naive (%)	CD8_CM_Tc0-2 (%)	CD8_TM_Tc1_CXCR5+ (%)	CD8_EM_Tc0-2_PD1-_CD57- (%)	CD8_Naive (N, mm3)	CD8_CM_Tc0-2 (N, mm3)	CD8_TM_Tc1_CXCR5+ (N, mm3)	CD8_EM_Tc0-2_PD1-_CD57- (N, mm3)
VACHC02	HD	11.9	59.7	2.5	8.6	0.210655	1.05682	0.0442553	0.152238
VACHC04	HD	6.7	49.7	1.9	10.6	0.115852	0.859382	0.0328537	0.183289
VACHC07	HD	41.7	38.9	0	16.7	0.854099	0.79675	0	0.342049
VACHC12	HD	11.6	34	1.9	5.6	0.395217	1.15839	0.0647338	0.190794
VACHC15	HD	9.1	48.8	2.1	7	0.149832	0.803492	0.0345765	0.115255
VACHC16	HD	13.5	54	1.4	18.4	0.271978	1.08791	0.0282051	0.370696
VACHC17	HD	4.8	41.1	3.6	13.1	0.719443	6.16023	0.539582	1.96348
VACHC22	HD	5.9	74.6	4.2	10.1	0.833362	10.5371	0.593241	1.4266
VACHC23	HD	27.7	19.3	1.9	22.2	0.884803	0.616487	0.0606905	0.70912
VACHC25	HD	7.2	35.4	0	32.6	0.181623	0.892977	0	0.822346
VACHC29	HD	3.8	9.1	0	64.8	0.144337	0.345649	0	2.46132
VACHC30	HD	12.5	13.1	0.2	26.8	0.580987	0.608874	0.00929579	1.24564
VACHC35	HD	7.5	15.6	0.2	66.2	0.337355	0.701697	0.00899612	2.97772
VAC81	CLADRIB	4.2	7	0.1	21.1	0.747579	1.24597	0.0177995	3.7557
VAC111	CLADRIB	13.1	43.8	1.8	26.7	0.282158	0.943399	0.0387698	0.575086
VAC157	CLADRIB	4	25.5	1.1	50.6	0.060503	0.385707	0.0166383	0.765363
VAC201	CLADRIB	10.4	15.4	0.6	62.4	0.127744	0.18916	0.00736987	0.766466
VAC234	CLADRIB	8.9	15.1	1	51.9
VAC238	CLADRIB	12.8	19.3	0	38.5	0.091392	0.137802	0	0.27489
VAC65	DMF	6.2	41.4	0.7	26.6	0.456783	3.05013	0.0515722	1.95974
VAC69	DMF	48.1	27.2	3.5	5.3	1.11238	0.629038	0.0809424	0.12257
VAC70	DMF	12.5	70.4	2.5	4.1
VAC95	DMF	7.6	58.5	1.5	15.2	0.364846	2.80835	0.072009	0.729691
VAC99	DMF	36.9	39.4	0.8	9.5	0.375091	0.400504	0.00813206	0.0965683
VAC109	DMF	20.1	34.5	5.2	17	0.840587	1.4428	0.217465	0.710944
VAC32	DMF	22.2	7.8	0	15.6	0.168205	0.059099	0	0.118198
VAC21	DMF	20.2	19.2	1	27.3	0.189339	0.179965	0.0093732	0.255888
VAC36	DMF	55.6	17.3	0.6	4.6	0.949539	0.29545	0.0102468	0.078559
VAC55	DMF	8.7	34.1	0.8	24.6	0.776684	3.04424	0.0714192	2.19614
VAC192	DMF	29.1	12.8	0	23.3	0.148262	0.0652147	0	0.118711
VAC222	DMF	48.5	30.3	1.5	15.2	3.6903	2.30548	0.114133	1.15655
VAC232	DMF	29.1	10.5	0	30.2	0.138231	0.049877	0	0.143456
VAC239	DMF	2.4	2.4	0	5.7	0.092467	0.092467	0	0.219609
VAC84	DMF_LYMPHO	6.7	61.5	1	7.7	0.0504462	0.463051	0.00752928	0.0579755
VAC97	DMF_LYMPHO	8.5	9.2	0	6.8	0.0573164	0.0620365	0	0.0458531
VAC119	DMF_LYMPHO	89.7	7.4	0	0	1.12449	0.0927676	0	0
VAC122	DMF_LYMPHO	50	4.8	0	9.5	0.2024	0.0194304	0	0.038456
VAC138	DMF_LYMPHO	85.5	6.1	0.2	1.8	1.68286	0.120063	0.0039365	0.0354285
VAC151	DMF_LYMPHO	50.8	20.9	1.2	4.1	0.344493	0.14173	0.00813763	0.0278036
VAC153	DMF_LYMPHO	12.7	25.7	2.5	2.3	0.375133	0.759128	0.0738451	0.0679375
VAC34	DMF_LYMPHO	79.3	12.2	1.2	2.4	0.239004	0.0367698	0.0036167	0.00723341
VAC230	DMF_LYMPHO	14.1	16.1	1	28.6	0.348835	0.398316	0.0247401	0.707567
VAC236	DMF_LYMPHO	25.2	8.2	0.3	23.2	0.243383	0.079196	0.00289742	0.224067
VAC100	IFN	25.9	26.2	0.3	19.4	0.352284	0.356365	0.00408051	0.263873
VAC112	IFN	14.4	51.5	7.2	8.9	0.230792	0.825401	0.115396	0.142642
VAC115	IFN	31.8	47.5	0.9	15.1	1.72874	2.58224	0.0489266	0.820879
VAC121	IFN	4.4	21.8	0.1	9.2	0.316923	1.57021	0.00720279	0.662657
VAC130	IFN	18.6	49.8	4	5.5
VAC146	IFN	41.3	38.3	2.1	4.6	1.21529	1.12701	0.0617944	0.135359
VAC152	IFN	33	52.7	2.9	6.1	0.90819	1.45035	0.0798107	0.167878
VAC156	IFN	24.4	41.6	0.9	4.7	0.350222	0.5971	0.012918	0.0674608
VAC173	IFN	19.3	52.3	2.3	6.3	0.486491	1.31832	0.0579756	0.158803
VAC186	IFN	9.4	37.9	0.3	47.7
VAC197	IFN	10.2	19	0.3	48.2
VAC243	IFN	28.6	19.8	1.1	21.4	0.715055	0.495038	0.0275021	0.535041
VAC64	FINGOL	0.5	3.9	0	19.2	0.013311	0.103826	0	0.511142
VAC107	FINGOL	2.1	17.9	0	17	0.121857	1.03869	0	0.986462
VAC117	FINGOL	51.5	27.9	0.8	19.1	5.37654	2.91273	0.0835191	1.99402
VAC129	FINGOL	1.2	1.2	0	91.8	0.0313217	0.0313217	0	2.39611
VAC136	FINGOL	2.2	15.5	0.4	13.3	0.0406856	0.286648	0.00739738	0.245963
VAC137	FINGOL	1.8	14.4	0	29.3	0.0509717	0.407773	0	0.829706
VAC141	FINGOL	0	5	0	46.4	0	0.03996	0	0.370829
VAC145	FINGOL	4.2	34.5	0	22	0.103181	0.847562	0	0.540474
VAC158	FINGOL	1.2	18.6	0	24.4	0.014292	0.221526	0	0.290604
VAC159	FINGOL	0.9	19.3	0	42.2	0.0112104	0.240401	0	0.525643
VAC166	FINGOL	0	7.5	0	24.5	0	0.188562	0	0.615969
VAC170	FINGOL	4.1	44	0.7	28.6	0.0597293	0.640997	0.0101977	0.416648
VAC219	FINGOL	0	14.3	0	64.3	0	0.25164	0	1.1315
VAC59	NATALIZ	2.5	76	12.8	5.2
VAC66	NATALIZ	7.6	45.4	0.4	29
VAC72	NATALIZ	4.1	39	12.2	10.2	0.640712	6.09458	1.90651	1.59397
VAC91	NATALIZ	16.1	40.2	2	9.7
VAC93	NATALIZ	9.4	47.7	0	10.9	0.222598	1.12957	0	0.258119
VAC104	NATALIZ	9.3	69.7	5	7.9
VAC106	NATALIZ	8.6	41.7	0.9	20.4
VAC110	NATALIZ	4.6	59.6	0.8	20.7
VAC30	NATALIZ	3.7	71.3	6.3	8	0.524686	10.1108	0.893385	1.13446
VAC47	NATALIZ	5.5	54.2	6.5	7.3	0.794243	7.82691	0.938651	1.05418
VAC35	NATALIZ	3.7	17.6	0.6	6.6
VAC25	NATALIZ	10.5	34.4	2.2	19.1	1.27003	4.16087	0.266102	2.31025
VAC54	NATALIZ	4.6	65.2	2.8	15.1
VAC216	NATALIZ	4.1	18	0.8	53
VAC225	NATALIZ	7.6	15.5	1.8	42
VAC128	TERIFL	0.7	7.7	0	20.5	0.379296	4.17225	0	11.108
VAC140	TERIFL	37.5	27.9	0.3	24.5	1.65379	1.23042	0.0132304	1.08048
VAC163	TERIFL	9.2	19.8	0.4	51.3	0.301001	0.647807	0.013087	1.67841
VAC195	TERIFL	4.6	30.1	0.8	56.6	0.201025	1.3154	0.0349609	2.47348
VAC196	TERIFL	8.7	17.9	0.4	48.2	0.401632	0.826346	0.0184658	2.22513
VAC199	TERIFL	5.7	11	0.1	35.8	0.558068	1.07697	0.00979066	3.50506
VAC200	TERIFL	7	2.9	0	11.2	0.516961	0.21417	0	0.827138
VAC213	TERIFL	22.6	43.6	1.6	24.8
VAC89	aCD20	26.5	13.9	0.2	30	0.984196	0.516239	0.0074279	1.11418
VAC118	aCD20	47.4	12.5	0.5	13.2	6.07902	1.60312	0.0641247	1.69289
VAC143	aCD20	22.2	26.8	1.4	6.9
VAC162	aCD20	17.6	38.9	0.4	18.8	0.244823	0.541115	0.00556416	0.261516
VAC179	aCD20	46.8	29.9	2.9	3.8	0.960585	0.613707	0.0595234	0.0779962
VAC182	aCD20	4.2	47.3	3.8	8.4	0.247045	2.7822	0.223517	0.49409
VAC242	aCD20	6.1	6.9	0.4	8.7	2.47594	2.80065	0.162357	3.53126
VAC244	aCD20	7.9	21.8	1	40.8	0.149788	0.413338	0.0189605	0.773588
VAC147	aCD20	23.5	21.3	0.3	15.7	0.863783	0.782918	0.011027	0.577081
VAC160	aCD20	4.3	65.5	14.9	4.6	0.242083	3.68755	0.838847	0.258973
VAC212	aCD20	18	27.4	0.8	29.3	0.576504	0.877567	0.0256224	0.93842

## Sheet: ICS CD4 cells_Figure 3A
sample_id	group_id	CD4_ CD107	CD4_ GRZB	CD4_ IFN	CD4_ IL-2
VACHC02	HD	0.06	1.5	0.03915	0.0458
VACHC04	HD	0.11	10.5	0.28659	0.06444
VACHC07	HD	0.69	0.2	0.1	0.06533
VACHC12	HD	0.183	12.6	0.24493	0.11493
VACHC15	HD	0.049	2.35	0.02876	0.04801
VACHC16	HD	0.2	2.65	0.09109	0.09109
VACHC17	HD	0.07	2.65	0.17586	0.13475
VACHC22	HD	0.54	3.66	0.09152	0.19803
VACHC23	HD	0.08	3.75	0.056	0.065
VACHC25	HD	0.048	1.44	0.06002	0.092
VACHC29	HD	0.1	18.2	0.07888	0.04102
VACHC30	HD	0.12	0.34	0.159	0.15451
VACHC35	HD	0.046	2.41	0.06047	0.0848
VAC81	CLADRIB	0.07	1.79	0.094	0.1
VAC111	CLADRIB	0.1	5.69	0.05837	0.09633
VAC157	CLADRIB	0.027	0.31	0.02317	0.031
VAC234	CLADRIB	0	1.92	0.074296	0.17085
VAC238	CLADRIB	0.007	1.93	0.01865	0.02616
VAC65	DMF	0.07	0.35	0.117	0.12568
VAC69	DMF	0.05	0.22	0.127	0.2117
VAC70	DMF	0	0.39	0.13505	0.16505
VAC95	DMF	0	5.11	0.087	0.081
VAC99	DMF	0.07	0.24	0	0.0271
VAC109	DMF	0.035	3.17	0.03146	0.04705
VAC32	DMF	0	0.2	0.00608	0.007
VAC21	DMF	0.03	0.18	0.017	0.01168
VAC55	DMF	0.11	3.17	0.07135	0.06503
VAC192	DMF	0.002	0.4	0.1777	0.02904
VAC222	DMF	0.29	1.62	0.03173	0.09273
VAC232	DMF	0.18	0.88	0.04611	0.07132
VAC239	DMF	0.027	0.39	0.005834	0.04624
VAC84	DMF_LYMPHO	0	0.19	0.13552	0.319
VAC97	DMF_LYMPHO	0.041	0.16	0.09471	0.07245
VAC119	DMF_LYMPHO	1.32	0.14	0.00414	0.1827
VAC122	DMF_LYMPHO	0.29	0.28	0.00933	0.02978
VAC138	DMF_LYMPHO	0.022	0.49	0.00818	0.02264
VAC151	DMF_LYMPHO	0.04	0.67	0.037066	0.03433
VAC153	DMF_LYMPHO	0.073	0.4	0.32466	0.25066
VAC34	DMF_LYMPHO	0	0.3	0.02836	0.02681
VAC230	DMF_LYMPHO	0	0.34	0.19727	0.18394
VAC236	DMF_LYMPHO	0.031	6.16	0.07287	0.08501
VAC100	IFN	0.055	1.77	0.09308	0.07759
VAC112	IFN	0.13	0.16	0.10113	0.1903
VAC115	IFN	0.09	0.17	0.14745	0.17533
VAC121	IFN	0.88	5.21	0.08083	0.0851
VAC130	IFN	0.07	2.77	0.06714	0.14396
VAC146	IFN	0.05	0.25	0.188	0.096
VAC152	IFN	0.43	1.86	0.0078	0.10553
VAC156	IFN	0.03	0.26	0.149	0.13359
VAC173	IFN	0.04	0.55	0.0135	0.037
VAC186	IFN	0.146	0.59	0.08352	0.109
VAC197	IFN	0.08	0.68	0.089	0.10468
VAC243	IFN	0.06	3.36	0.06532	0.086
VAC64	FINGOL	6.92	49.9	7.053	0.029
VAC107	FINGOL	0	9.77	0	0.01335
VAC129	FINGOL	1.07	66.4	0.783	0
VAC136	FINGOL	0	91.4	0.006	0.00578
VAC137	FINGOL	0.017	31.4	0.049	0.033
VAC159	FINGOL	0.01	3.66	0.118	0
VAC166	FINGOL	0.24	86.9	0.105	0.027
VAC170	FINGOL	0.006	0.64	0.0238	0.03433
VAC59	NATALIZ	0	0.29	0.123	0.11505
VAC66	NATALIZ	0.2	0.75	0.15	0.13526
VAC72	NATALIZ	0.2	2.47	0.34076	0.50476
VAC91	NATALIZ	0.04	0.22	0.099	0.2119
VAC93	NATALIZ	0.053	2.07	0.05033	0.04964
VAC104	NATALIZ	0.008	0.9	0.04749	0.08008
VAC106	NATALIZ	0.08	0.98	0.084	0.14404
VAC110	NATALIZ	0.033	0.48	0.02212	0.05073
VAC30	NATALIZ	0.02	7.33	0.26304	0.42625
VAC47	NATALIZ	0.022	4.63	0.04403	0.07196
VAC35	NATALIZ	0.028	4.58	0.119	0.03877
VAC25	NATALIZ	0.016	0.29	0.08238	0.07833
VAC54	NATALIZ	0.051	1.71	0.1053	0.14731
VAC216	NATALIZ	0.05	1.68	0.08697	0.10371
VAC225	NATALIZ	0.075	0.22	0.09723	0.14446
VAC128	TERIFL	0.02	5.06	0.2041	0.21306
VAC140	TERIFL	0.11	2.11	0.03737	0.13477
VAC163	TERIFL	0.32	12.8	0.33466	0.78
VAC195	TERIFL	0.082	0.43	0.16295	0.11268
VAC196	TERIFL	0.057	1.09	0.11445	0.10252
VAC199	TERIFL	0.08	1.69	0.19	0.149
VAC200	TERIFL	0.043	2.97	0.09872	0.23435
VAC213	TERIFL	0.4	0.85	0.078	0.156
VAC89	aCD20	0.028	1.12	0.04086	0.038
VAC143	aCD20	0.01	0.27	0.10499	0.05322
VAC162	aCD20	0.002	3.4	0.06323	0.03252
VAC179	aCD20	0.039	0.13	0.018703	0.04836
VAC182	aCD20	0.005	0.47	0.057	0.08665
VAC242	aCD20	0.028	0.43	0.19393	0.164
VAC244	aCD20	0	7.67	0.021	0.032
VAC160	aCD20	0.061	0.28	0.10522	0.24474
VAC212	aCD20	0.21	1.04	0.40419	0.96642

## Sheet: SPICE CD4 cells_Figure 3B
file_id	sample_id	condition	group_id	CD107+IFN-IL2+IL17-TNF+	CD107-IFN+IL2+IL17-TNF+	CD107-IFN-IL2+IL17-TNF+
VAC_HC_04_NS.fcs	VAC_HC_04	NS	HD	0	4.27E-04	0.018
VAC_HC_04_S.fcs	VAC_HC_04	S	HD	1.84E-03	0.03	0.082
VAC_HC_07_NS.fcs	VAC_HC_07	NS	HD	0	0	0.016
VAC_HC_07_S.fcs	VAC_HC_07	S	HD	2.32E-03	2.32E-03	0.13
VAC_HC_12_NS.fcs	VAC_HC_12	NS	HD	0	3.17E-04	0.019
VAC_HC_12_S.fcs	VAC_HC_12	S	HD	8.68E-03	0.021	0.15
VAC_HC_15_NS.fcs	VAC_HC_15	NS	HD	0	0	0.019
VAC_HC_15_S.fcs	VAC_HC_15	S	HD	2.65E-04	7.41E-03	0.037
VAC_HC_17_NS.fcs	VAC_HC_17	NS	HD	0	0	0.011
VAC_HC_17_S.fcs	VAC_HC_17	S	HD	0.016	0.065	0.032
VAC_HC_22_NS.fcs	VAC_HC_22	NS	HD	0	0	4.94E-03
VAC_HC_22_S.fcs	VAC_HC_22	S	HD	6.44E-03	0.029	0.2
VAC_HC_23_NS.fcs	VAC_HC_23	NS	HD	3.63E-04	1.82E-03	0.012
VAC_HC_23_S.fcs	VAC_HC_23	S	HD	9.47E-03	8.16E-03	0.065
VAC_HC_25_NS.fcs	VAC_HC_25	NS	HD	0	1.28E-03	0.025
VAC_HC_25_S.fcs	VAC_HC_25	S	HD	5.47E-03	0.031	0.048
VAC_HC_29_NS.fcs	VAC_HC_29	NS	HD	1.52E-03	1.52E-03	0.01
VAC_HC_29_S.fcs	VAC_HC_29	S	HD	6.37E-03	0.013	0.035
VAC_HC_30_NS.fcs	VAC_HC_30	NS	HD	1.57E-03	3.92E-04	0.016
VAC_HC_30_S.fcs	VAC_HC_30	S	HD	0.049	0.055	0.1
VAC_HC_35_NS.fcs	VAC_HC_35	NS	HD	4.43E-04	0	0.027
VAC_HC_35_S.fcs	VAC_HC_35	S	HD	0.011	0.024	0.06
VAC_55_NS.fcs	VAC_55	NS	Dimetilfumarato	0	0	8.93E-03
VAC_55_S.fcs	VAC_55	S	Dimetilfumarato	6.00E-03	0.02	0.071
VAC_69_NS.fcs	VAC_69	NS	Dimetilfumarato	0	0	0.065
VAC_69_S.fcs	VAC_69	S	Dimetilfumarato	9.33E-04	0.027	0.047
VAC_72_NS.fcs	VAC_72	NS	Natalizumab	0	6.16E-04	0.03
VAC_72_S.fcs	VAC_72	S	Natalizumab	0.033	0.17	0.13
VAC_81_NS.fcs	VAC_81	NS	Cladribrina	0	1.53E-03	0.027
VAC_81_S.fcs	VAC_81	S	Cladribrina	9.62E-04	0.03	0.048
VAC_119_NS.fcs	VAC_119	NS	Dimetilfumarato Linfo	0	0	0.011
VAC119_S.fcs	VAC_119	S	Dimetilfumarato Linfo	0	4.14E-03	0.28
VAC_127_NS.fcs	VAC_127	NS	Ocrelizumab	1.61E-04	8.07E-04	0.013
VAC127_S.fcs	VAC_127	S	Ocrelizumab	0.01	0.03	0.047
VAC_128_NS.fcs	VAC_128	NS	Teriflunomide	0	0	0.015
VAC_128_S.fcs	VAC_128	S	Teriflunomide	0.026	0.08	0.073
VAC_129_NS.fcs	VAC_129	NS	Fingolimod	0	0	4.19E-03
VAC_129_S.fcs	VAC_129	S	Fingolimod	4.26E-03	4.26E-03	0.12
VAC_130_NS.fcs	VAC_130	NS	Interferone	0	9.54E-04	0.023
VAC130_S.fcs	VAC_130	S	Interferone	7.45E-03	0.036	0.039
VAC_133_NS.fcs	VAC_133	NS	Ocrelizumab	0	2.86E-04	0.021
VAC133_S.fcs	VAC_133	S	Ocrelizumab	8.70E-03	0.034	0.051
VAC_192_NS.fcs	VAC_192	NS	Dimetilfumarato	0	9.85E-04	5.58E-03
VAC192_S.fcs	VAC_192	S	Dimetilfumarato	8.42E-04	5.47E-03	0.015
VAC_195_NS.fcs	VAC_195	NS	Teriflunomide	0	1.35E-03	0.026
VAC195_S.fcs	VAC_195	S	Teriflunomide	0.03	0.035	0.051
VAC_197_NS.fcs	VAC_197	NS	Interferone	8.87E-04	1.48E-03	0.016
VAC197_S.fcs	VAC_197	S	Interferone	0.012	0.027	0.058
VAC_198_NS.fcs	VAC_198	NS	Ritu	0	1.39E-03	0.014
VAC198_S.fcs	VAC_198	S	Ritu	0.022	0.1	0.11
VAC_199_NS.fcs	VAC_199	NS	Teriflunomide	0	4.50E-04	0.018
VAC_199_S.fcs	VAC_199	S	Teriflunomide	0.027	0.058	0.1
VAC_211_NS.fcs	VAC_211	NS	Ocrelizumab	0	7.36E-04	0.078
VAC_211_S.fcs	VAC_211	S	Ocrelizumab	4.33E-03	0.016	0.11
VAC_212_NS.fcs	VAC_212	NS	Ritu	0	1.34E-03	0.019
VAC212_S.fcs	VAC_212	S	Ritu	0.041	0.25	0.23
VAC_213_NS.fcs	VAC_213	NS	Teriflunomide	0	1.41E-03	0.023
VAC_213_S.fcs	VAC_213	S	Teriflunomide	9.83E-04	0.016	0.45
VAC_216_NS.fcs	VAC_216	NS	Natalizumab	2.62E-04	0	0.026
VAC_216_S.fcs	VAC_216	S	Natalizumab	5.47E-03	0.021	0.2
VAC_222_NS.fcs	VAC_222	NS	Dimetilfumarato	0	0	9.07E-03
VAC222_S.fcs	VAC_222	S	Dimetilfumarato	0	0	0.16
VAC_223_NS.fcs	VAC_223	NS	Ritu	0	9.06E-04	0.019
VAC_223_S.fcs	VAC_223	S	Ritu	0.012	0.021	0.063
VAC_224_NS.fcs	VAC_224	NS	Ocrelizumab	0	5.23E-04	0.011
VAC_224_S.fcs	VAC_224	S	Ocrelizumab	6.06E-03	0.028	0.17
VAC_232_NS.fcs	VAC_232	NS	Dimetilfumarato	3.62E-04	0	0.023
VAC_232_S.fcs	VAC_232	S	Dimetilfumarato	6.17E-03	8.48E-03	0.026
VAC_243_NS.fcs	VAC_243	NS	Interferone	9.30E-04	1.55E-03	0.028
VAC_243_S.fcs	VAC_243	S	Interferone	0.011	0.031	0.1
VAC_244_NS.fcs	VAC_244	NS	Ocrelizumab	1.42E-03	1.78E-03	0.028
VAC_244_S.fcs	VAC_244	S	Ocrelizumab	1.70E-03	7.96E-03	0.057
VAC21_NS.fcs	VAC_21	NS	Dimetilfumarato	0	0	5.33E-03
VAC21_S.fcs	VAC_21	S	Dimetilfumarato	6.24E-04	0	0.021
VAC25_NS.fcs	VAC_25	NS	Natalizumab	2.40E-04	1.20E-03	0.041
VAC25_S.fcs	VAC_25	S	Natalizumab	3.42E-03	0.023	0.1
VAC30_NS.fcs	VAC_30	NS	Natalizumab	0	1.07E-03	0.048
VAC30_S.fcs	VAC_30	S	Natalizumab	2.34E-03	0.082	0.4
VAC32_NS.fcs	VAC_32	NS	Dimetilfumarato	0	6.15E-04	0.026
VAC32_S.fcs	VAC_32	S	Dimetilfumarato	0	1.07E-03	0.039
VAC34_NS.fcs	VAC_34	NS	Dimetilfumarato Linfo	0	0	0.049
VAC34_S.fcs	VAC_34	S	Dimetilfumarato Linfo	0	1.62E-03	0.061
VAC35_NS.fcs	VAC_35	NS	Natalizumab	0	9.41E-04	0.035
VAC35_S.fcs	VAC_35	S	Natalizumab	2.33E-03	0.019	0.093
VAC36_NS.fcs	VAC_36	NS	Natalizumab	0	6.74E-04	0.025
VAC36_S.fcs	VAC_36	S	Natalizumab	2.85E-03	0.031	0.06
VAC47_NS.fcs	VAC_47	NS	Natalizumab	0	2.49E-03	0.044
VAC47_S.fcs	VAC_47	S	Natalizumab	2.67E-03	0.025	0.075
VAC54_NS.fcs	VAC_54	NS	Natalizumab	0	0	0.036
VAC54_S.fcs	VAC_54	S	Natalizumab	1.37E-03	0.021	0.26
VAC59_NS.fcs	VAC_59	NS	Natalizumab	0	1.65E-03	0.017
VAC59_S.fcs	VAC_59	S	Natalizumab	1.16E-03	0.016	0.21
VAC62_NS.fcs	VAC_62	NS	Ritu	0	0	0.02
VAC62_S.fcs	VAC_62	S	Ritu	8.92E-04	0.012	0.057
VAC70_NS.fcs	VAC_70	NS	Dimetilfumarato	0	0	0.017
VAC70_S.fcs	VAC_70	S	Dimetilfumarato	2.21E-03	0.042	0.059
VAC84_NS.fcs	VAC_84	NS	Dimetilfumarato Linfo	0	0	0.055
VAC84_S.fcs	VAC_84	S	Dimetilfumarato Linfo	0	0.062	0.12
VAC89_NS.fcs	VAC_89	NS	Ocrelizumab	1.30E-03	1.30E-03	0.038
VAC89_S.fcs	VAC_89	S	Ocrelizumab	2.99E-03	0.017	0.034
VAC93_NS.fcs	VAC_93	NS	Natalizumab	0	2.36E-04	0.021
VAC93_S.fcs	VAC_93	S	Natalizumab	1.67E-03	7.52E-03	0.071
VAC99_NS.fcs	VAC_99	NS	Dimetilfumarato	0	0	0.039
VAC99_S.fcs	VAC_99	S	Dimetilfumarato	6.25E-04	4.69E-03	0.042
VAC100_NS.fcs	VAC_100	NS	Interferone	4.90E-04	0	0.02
VAC100_S.fcs	VAC_100	S	Interferone	9.89E-03	0.025	0.046
VAC103_NS.fcs	VAC_103	NS	Ocrelizumab	1.46E-03	1.83E-03	0.026
VAC103_S.fcs	VAC_103	S	Ocrelizumab	4.89E-03	0.027	0.074
VAC104_NS.fcs	VAC_104	NS	Natalizumab	0	4.49E-04	0.021
VAC104_S.fcs	VAC_104	S	Natalizumab	1.45E-03	0.014	0.08
VAC106_NS.fcs	VAC_106	NS	Natalizumab	0	8.52E-04	0.029
VAC106_S.fcs	VAC_106	S	Natalizumab	4.60E-03	0.03	0.12
VAC107_NS.fcs	VAC_107	NS	Fingolimod	0	0	0.029
VAC107_S.fcs	VAC_107	S	Fingolimod	0	0	0.048
VAC109_NS.fcs	VAC_109	NS	Dimetilfumarato	3.28E-04	6.56E-04	0.023
VAC109_S.fcs	VAC_109	S	Dimetilfumarato	2.56E-03	9.92E-03	0.049
VAC110_NS.fcs	VAC_110	NS	Natalizumab	0	6.10E-04	0.02
VAC110_S.fcs	VAC_110	S	Natalizumab	1.60E-03	9.08E-03	0.056
VAC111_NS.fcs	VAC_111	NS	Cladribrina	0	2.45E-04	0.017
VAC111_S.fcs	VAC_111	S	Cladribrina	8.97E-03	0.017	0.07
VAC112_NS.fcs	VAC_112	NS	Interferone	0	2.49E-03	0.02
VAC112_S.fcs	VAC_112	S	Interferone	5.42E-03	0.039	0.065
VAC120_NS.fcs	VAC_120	NS	Ocrelizumab	5.21E-04	7.82E-04	0.029
VAC120_S.fcs	VAC_120	S	Ocrelizumab	0.031	0.087	0.084
VAC121_NS.fcs	VAC_121	NS	Interferone	0	0	0.031
VAC121_S.fcs	VAC_121	S	Interferone	5.04E-03	0.01	0.052
VAC122_NS.fcs	VAC_122	NS	Dimetilfumarato Linfo	0	0	0.04
VAC122_S.fcs	VAC_122	S	Dimetilfumarato Linfo	0	0.011	0.024
VAC136_NS.fcs	VAC_136	NS	Fingolimod	0	0	0.013
VAC136_S.fcs	VAC_136	S	Fingolimod	0	8.70E-04	0.017
VAC137_NS.fcs	VAC_137	NS	Fingolimod	0	3.45E-03	0.024
VAC137_S.fcs	VAC_137	S	Fingolimod	0	9.37E-03	0.023
VAC138_NS.fcs	VAC_138	NS	Dimetilfumarato Linfo	0	0	0.029
VAC138_S.fcs	VAC_138	S	Dimetilfumarato Linfo	8.60E-04	1.72E-03	0.029
VAC139_NS.fcs	VAC_139	NS	Ritu	0	0	0.034
VAC139_S.fcs	VAC_139	S	Ritu	1.95E-03	0.02	0.07
VAC140_NS.fcs	VAC_140	NS	Teriflunomide	0	0	0.014
VAC140_S.fcs	VAC_140	S	Teriflunomide	3.90E-03	8.59E-03	0.11
VAC151_NS.fcs	VAC_151	NS	Dimetilfumarato Linfo	0	0	0.02
VAC151_S.fcs	VAC_151	S	Dimetilfumarato Linfo	2.66E-03	9.75E-03	0.045
VAC152_NS.fcs	VAC_152	NS	Interferone	0	1.12E-03	0.038
VAC152_S.fcs	VAC_152	S	Interferone	3.80E-04	3.04E-03	0.16
VAC153_NS.fcs	VAC_153	NS	Dimetilfumarato Linfo	0	1.33E-03	0.021
VAC153_S.fcs	VAC_153	S	Dimetilfumarato Linfo	0.015	0.11	0.052
VAC156_NS.fcs	VAC_156	NS	Interferone	2.67E-04	8.01E-04	0.032
VAC156_S.fcs	VAC_156	S	Interferone	0.026	0.059	0.084
VAC157_NS.fcs	VAC_157	NS	Cladribrina	0	0	0.033
VAC157_S.fcs	VAC_157	S	Cladribrina	2.98E-03	4.17E-03	0.038
VAC160_NS.fcs	VAC_160	NS	Ritu	0	9.57E-04	0.024
VAC160_S.fcs	VAC_160	S	Ritu	8.58E-03	0.054	0.21
VAC162_NS.fcs	VAC_162	NS	Ocrelizumab	0	6.85E-04	0.042
VAC162_S.fcs	VAC_162	S	Ocrelizumab	2.98E-03	0.01	0.058
VAC163_NS.fcs	VAC_163	NS	Teriflunomide	5.94E-04	5.94E-04	0.032
VAC163_S.fcs	VAC_163	S	Teriflunomide	0.13	0.15	0.11
VAC166_NS.fcs	VAC_166	NS	Fingolimod	0	0	0.019
VAC166_S.fcs	VAC_166	S	Fingolimod	0	9.29E-03	0.046
VAC170_NS.fcs	VAC_170	NS	Fingolimod	0	5.78E-04	0.028
VAC170_S.fcs	VAC_170	S	Fingolimod	1.72E-03	6.32E-03	0.095
VAC173_NS.fcs	VAC_173	NS	Interferone	0	0	0.073
VAC173_S.fcs	VAC_173	S	Interferone	0	5.92E-03	0.091
VAC179_NS.fcs	VAC_179	NS	Ocrelizumab	0	0	0.038
VAC179_S.fcs	VAC_179	S	Ocrelizumab	1.13E-03	7.88E-03	0.12
VAC182_NS.fcs	VAC_182	NS	Ocrelizumab	0	4.04E-03	0.042
VAC182_S.fcs	VAC_182	S	Ocrelizumab	1.52E-03	0.023	0.049
VAC186_NS.fcs	VAC_186	NS	Interferone	2.74E-04	8.23E-04	0.024
VAC186_S.fcs	VAC_186	S	Interferone	0.015	0.035	0.12
VAC196_NS.fcs	VAC_196	NS	Teriflunomide	7.24E-04	1.93E-03	0.03
VAC196_S.fcs	VAC_196	S	Teriflunomide	0.011	0.037	0.087
VAC200_NS.fcs	VAC_200	NS	Teriflunomide	0	2.57E-04	0.026
VAC200_S.fcs	VAC_200	S	Teriflunomide	0.013	0.051	0.14
VAC225_NS.fcs	VAC_225	NS	Natalizumab	0	4.62E-04	0.021
VAC225_S.fcs	VAC_225	S	Natalizumab	2.14E-03	0.051	0.057
VAC230_NS.fcs	VAC_230	NS	Dimetilfumarato Linfo	0	0	0.016
VAC230_S.fcs	VAC_230	S	Dimetilfumarato Linfo	6.98E-03	0.07	0.052
VAC234_NS.fcs	VAC_234	NS	Cladribrina	0	0	0.023
VAC234_S.fcs	VAC_234	S	Cladribrina	7.24E-03	0.04	0.11
VAC235_NS.fcs	VAC_235	NS	Ritu	0	1.75E-03	0.027
VAC235_S.fcs	VAC_235	S	Ritu	3.33E-03	0.014	0.071
VAC236_NS.fcs	VAC_236	NS	Dimetilfumarato Linfo	0	0	0.031
VAC236_S.fcs	VAC_236	S	Dimetilfumarato Linfo	5.26E-03	0.026	0.068
VAC238_NS.fcs	VAC_238	NS	Cladribrina	3.72E-04	7.44E-04	0.034
VAC238_S.fcs	VAC_238	S	Cladribrina	1.25E-03	5.40E-03	0.044
VAC239_NS.fcs	VAC_239	NS	Dimetilfumarato	0	0	0.024
VAC239_S.fcs	VAC_239	S	Dimetilfumarato	5.83E-04	1.17E-03	0.05
VAC242_NS.fcs	VAC_242	NS	Ocrelizumab	0	8.68E-04	0.028
VAC242_S.fcs	VAC_242	S	Ocrelizumab	0.014	0.093	0.051
VAC_HD_02_NS.fcs	VAC_HD_02	NS	HD	0	2.91E-04	0.04
VAC_HD_02_S.fcs	VAC_HD_02	S	HD	5.75E-04	3.16E-03	0.036
VAC_HD_16_NS.fcs	VAC_HD_16	NS	HD	0	6.22E-04	0.015
VAC_HD_16_S.fcs	VAC_HD_16	S	HD	4.48E-03	0.019	0.029
VAC64_NS.fcs	VAC_64	NS	Fingolimod	0	5.45E-03	0.033
VAC64_S.fcs	VAC_64	S	Fingolimod	0.02	0	0.035
VAC65_NS.fcs	VAC_65	NS	Dimetilfumarato	0	3.32E-04	6.98E-03
VAC65_S.fcs	VAC_65	S	Dimetilfumarato	4.24E-03	0.03	0.03
VAC66_NS.fcs	VAC_66	NS	Natalizumab	0	0	7.81E-03
VAC66_S.fcs	VAC_66	S	Natalizumab	3.95E-03	0.05	0.051
VAC91_NS.fcs	VAC_91	NS	Natalizumab	0	4.76E-04	0.019
VAC91_S.fcs	VAC_91	S	Natalizumab	5.24E-03	0.029	0.18
VAC95_NS.fcs	VAC_95	NS	Dimetilfumarato	1.12E-03	1.12E-03	0.022
VAC95_S.fcs	VAC_95	S	Dimetilfumarato	2.20E-03	0.033	0.044
VAC97_NS.fcs	VAC_97	NS	Dimetilfumarato Linfo	0	0	0.028
VAC97_S.fcs	VAC_97	S	Dimetilfumarato Linfo	1.72E-03	0.018	0.033
VAC115_NS.fcs	VAC_115	NS	Interferone	0	8.49E-04	0.018
VAC115_S.fcs	VAC_115	S	Interferone	0.011	0.055	0.036
VAC126_NS.fcs	VAC_126	NS	Ocrelizumab	0	4.15E-04	0.028
VAC126_S.fcs	VAC_126	S	Ocrelizumab	0.026	0.15	0.051
VAC143_NS.fcs	VAC_143	NS	Ocrelizumab	0	5.90E-04	0.03
VAC143_S.fcs	VAC_143	S	Ocrelizumab	1.53E-03	0.01	0.032
VAC146_NS.fcs	VAC_146	NS	Interferone	0	2.52E-03	0.037
VAC146_S.fcs	VAC_146	S	Interferone	9.83E-03	0.023	0.033
VAC159_NS.fcs	VAC_159	NS	Fingolimod	0	0	0
VAC159_S.fcs	VAC_159	S	Fingolimod	0	0	0.068

## Sheet: ICS CD8 cells_Figure 3C
sample_id	group_id	CD8_ GRZB
VACHC02	HD	11.7
VACHC04	HD	65.2
VACHC07	HD	7.13
VACHC12	HD	68.7
VACHC15	HD	53.6
VACHC16	HD	9.18
VACHC17	HD	18.4
VACHC22	HD	23.7
VACHC23	HD	28.4
VACHC25	HD	22.6
VACHC29	HD	67
VACHC30	HD	15.1
VACHC35	HD	11.9
VAC81	CLADRIB	36.5
VAC111	CLADRIB	61.2
VAC157	CLADRIB	10.3
VAC234	CLADRIB	7.28
VAC238	CLADRIB	24.5
VAC65	DMF	12.6
VAC69	DMF	1.56
VAC70	DMF	8.54
VAC95	DMF	16.1
VAC99	DMF	5.71
VAC109	DMF	6.58
VAC32	DMF	9.1
VAC21	DMF	2.85
VAC55	DMF	44.4
VAC192	DMF	16.5
VAC222	DMF	9.42
VAC232	DMF	24.9
VAC239	DMF	34.5
VAC84	DMF_LYMPHO	14.9
VAC97	DMF_LYMPHO	9.91
VAC119	DMF_LYMPHO	1.91
VAC122	DMF_LYMPHO	3.19
VAC138	DMF_LYMPHO	1.59
VAC151	DMF_LYMPHO	16.2
VAC153	DMF_LYMPHO	38.1
VAC34	DMF_LYMPHO	1.99
VAC230	DMF_LYMPHO	10.5
VAC236	DMF_LYMPHO	29.6
VAC100	IFN	13.4
VAC112	IFN	2
VAC115	IFN	4.01
VAC121	IFN	63.2
VAC130	IFN	15.9
VAC146	IFN	8.23
VAC152	IFN	23.8
VAC156	IFN	5.75
VAC173	IFN	49.8
VAC186	IFN	32.9
VAC197	IFN	34.9
VAC243	IFN	11.8
VAC64	FINGOL	92.3
VAC107	FINGOL	81.2
VAC129	FINGOL	49.8
VAC136	FINGOL	93.4
VAC137	FINGOL	85.4
VAC159	FINGOL	26.5
VAC166	FINGOL	94.2
VAC170	FINGOL	21.6
VAC59	NATALIZ	1.76
VAC66	NATALIZ	9.46
VAC72	NATALIZ	43.8
VAC91	NATALIZ	4.87
VAC93	NATALIZ	15.9
VAC104	NATALIZ	9.85
VAC106	NATALIZ	29.5
VAC110	NATALIZ	12.5
VAC30	NATALIZ	33.8
VAC47	NATALIZ	32.1
VAC35	NATALIZ	27.8
VAC25	NATALIZ	19.6
VAC54	NATALIZ	13.8
VAC216	NATALIZ	38.5
VAC225	NATALIZ	8.97
VAC128	TERIFL	32.9
VAC140	TERIFL	14.5
VAC163	TERIFL	29.4
VAC195	TERIFL	4.58
VAC196	TERIFL	31.1
VAC199	TERIFL	35.5
VAC200	TERIFL	26.8
VAC213	TERIFL	27.7
VAC89	aCD20	25.6
VAC143	aCD20	10.4
VAC162	aCD20	22.8
VAC179	aCD20	3.65
VAC182	aCD20	16
VAC242	aCD20	29.1
VAC244	aCD20	26.9
VAC160	aCD20	23.6
VAC212	aCD20	38.4

## Sheet: SPICE CD8 cells_Figure 3D
file_id	sample_id	condition	group_id	CD107-IFN-IL2-IL17-TNF+
VAC_HC_04_NS.fcs	VAC_HC_04	NS	HD	0.026
VAC_HC_04_S.fcs	VAC_HC_04	S	HD	0.031
VAC_HC_07_NS.fcs	VAC_HC_07	NS	HD	0.056
VAC_HC_07_S.fcs	VAC_HC_07	S	HD	0.075
VAC_HC_12_NS.fcs	VAC_HC_12	NS	HD	0.017
VAC_HC_12_S.fcs	VAC_HC_12	S	HD	0.027
VAC_HC_15_NS.fcs	VAC_HC_15	NS	HD	0.014
VAC_HC_15_S.fcs	VAC_HC_15	S	HD	0.015
VAC_HC_17_NS.fcs	VAC_HC_17	NS	HD	0.016
VAC_HC_17_S.fcs	VAC_HC_17	S	HD	0.028
VAC_HC_22_NS.fcs	VAC_HC_22	NS	HD	0.00776
VAC_HC_22_S.fcs	VAC_HC_22	S	HD	0.028
VAC_HC_23_NS.fcs	VAC_HC_23	NS	HD	0.00971
VAC_HC_23_S.fcs	VAC_HC_23	S	HD	0.019
VAC_HC_25_NS.fcs	VAC_HC_25	NS	HD	0.014
VAC_HC_25_S.fcs	VAC_HC_25	S	HD	0.012
VAC_HC_29_NS.fcs	VAC_HC_29	NS	HD	0.00261
VAC_HC_29_S.fcs	VAC_HC_29	S	HD	0.00659
VAC_HC_30_NS.fcs	VAC_HC_30	NS	HD	0.019
VAC_HC_30_S.fcs	VAC_HC_30	S	HD	0.045
VAC_HC_35_NS.fcs	VAC_HC_35	NS	HD	0.021
VAC_HC_35_S.fcs	VAC_HC_35	S	HD	0.018
VAC_55_NS.fcs	VAC_55	NS	Dimetilfumarato	0.023
VAC_55_S.fcs	VAC_55	S	Dimetilfumarato	0.026
VAC_69_NS.fcs	VAC_69	NS	Dimetilfumarato	0.065
VAC_69_S.fcs	VAC_69	S	Dimetilfumarato	0.021
VAC_72_NS.fcs	VAC_72	NS	Natalizumab	0.037
VAC_72_S.fcs	VAC_72	S	Natalizumab	0.018
VAC_81_NS.fcs	VAC_81	NS	Cladribrina	0.045
VAC_81_S.fcs	VAC_81	S	Cladribrina	0.076
VAC_119_NS.fcs	VAC_119	NS	Dimetilfumarato Linfo	0
VAC119_S.fcs	VAC_119	S	Dimetilfumarato Linfo	0.052
VAC_127_NS.fcs	VAC_127	NS	Ocrelizumab	0.016
VAC127_S.fcs	VAC_127	S	Ocrelizumab	0.016
VAC_128_NS.fcs	VAC_128	NS	Teriflunomide	0.031
VAC_128_S.fcs	VAC_128	S	Teriflunomide	0.05
VAC_129_NS.fcs	VAC_129	NS	Fingolimod	0.041
VAC_129_S.fcs	VAC_129	S	Fingolimod	0.034
VAC_130_NS.fcs	VAC_130	NS	Interferone	0.034
VAC130_S.fcs	VAC_130	S	Interferone	0.036
VAC_133_NS.fcs	VAC_133	NS	Ocrelizumab	0.012
VAC133_S.fcs	VAC_133	S	Ocrelizumab	0.013
VAC_192_NS.fcs	VAC_192	NS	Dimetilfumarato	0.011
VAC192_S.fcs	VAC_192	S	Dimetilfumarato	0.00576
VAC_195_NS.fcs	VAC_195	NS	Teriflunomide	0.019
VAC195_S.fcs	VAC_195	S	Teriflunomide	0.028
VAC_197_NS.fcs	VAC_197	NS	Interferone	0.01
VAC197_S.fcs	VAC_197	S	Interferone	0.02
VAC_198_NS.fcs	VAC_198	NS	Ritu	0.018
VAC198_S.fcs	VAC_198	S	Ritu	0.033
VAC_199_NS.fcs	VAC_199	NS	Teriflunomide	0.022
VAC_199_S.fcs	VAC_199	S	Teriflunomide	0.084
VAC_211_NS.fcs	VAC_211	NS	Ocrelizumab	0.033
VAC_211_S.fcs	VAC_211	S	Ocrelizumab	0.045
VAC_212_NS.fcs	VAC_212	NS	Ritu	0.015
VAC212_S.fcs	VAC_212	S	Ritu	0.016
VAC_213_NS.fcs	VAC_213	NS	Teriflunomide	0.014
VAC_213_S.fcs	VAC_213	S	Teriflunomide	0.033
VAC_216_NS.fcs	VAC_216	NS	Natalizumab	0.05
VAC_216_S.fcs	VAC_216	S	Natalizumab	0.06
VAC_222_NS.fcs	VAC_222	NS	Dimetilfumarato	0
VAC222_S.fcs	VAC_222	S	Dimetilfumarato	0.013
VAC_223_NS.fcs	VAC_223	NS	Ritu	0.00376
VAC_223_S.fcs	VAC_223	S	Ritu	0.011
VAC_224_NS.fcs	VAC_224	NS	Ocrelizumab	0.043
VAC_224_S.fcs	VAC_224	S	Ocrelizumab	0.011
VAC_232_NS.fcs	VAC_232	NS	Dimetilfumarato	0.026
VAC_232_S.fcs	VAC_232	S	Dimetilfumarato	0.04
VAC_243_NS.fcs	VAC_243	NS	Interferone	0.03
VAC_243_S.fcs	VAC_243	S	Interferone	0.037
VAC_244_NS.fcs	VAC_244	NS	Ocrelizumab	0.083
VAC_244_S.fcs	VAC_244	S	Ocrelizumab	0.039
VAC21_NS.fcs	VAC_21	NS	Dimetilfumarato	0.0083
VAC21_S.fcs	VAC_21	S	Dimetilfumarato	0.0019
VAC25_NS.fcs	VAC_25	NS	Natalizumab	0.028
VAC25_S.fcs	VAC_25	S	Natalizumab	0.06
VAC30_NS.fcs	VAC_30	NS	Natalizumab	0.045
VAC30_S.fcs	VAC_30	S	Natalizumab	0.12
VAC32_NS.fcs	VAC_32	NS	Dimetilfumarato	0.024
VAC32_S.fcs	VAC_32	S	Dimetilfumarato	0.017
VAC34_NS.fcs	VAC_34	NS	Dimetilfumarato Linfo	0.041
VAC34_S.fcs	VAC_34	S	Dimetilfumarato Linfo	0.054
VAC35_NS.fcs	VAC_35	NS	Natalizumab	0.026
VAC35_S.fcs	VAC_35	S	Natalizumab	0.34
VAC36_NS.fcs	VAC_36	NS	Natalizumab	0.023
VAC36_S.fcs	VAC_36	S	Natalizumab	0.021
VAC47_NS.fcs	VAC_47	NS	Natalizumab	0.048
VAC47_S.fcs	VAC_47	S	Natalizumab	0.051
VAC54_NS.fcs	VAC_54	NS	Natalizumab	0.021
VAC54_S.fcs	VAC_54	S	Natalizumab	0.048
VAC59_NS.fcs	VAC_59	NS	Natalizumab	0.00635
VAC59_S.fcs	VAC_59	S	Natalizumab	0.01
VAC62_NS.fcs	VAC_62	NS	Ritu	0.012
VAC62_S.fcs	VAC_62	S	Ritu	0.046
VAC70_NS.fcs	VAC_70	NS	Dimetilfumarato	0.011
VAC70_S.fcs	VAC_70	S	Dimetilfumarato	0.00974
VAC84_NS.fcs	VAC_84	NS	Dimetilfumarato Linfo	0.029
VAC84_S.fcs	VAC_84	S	Dimetilfumarato Linfo	0.027
VAC89_NS.fcs	VAC_89	NS	Ocrelizumab	0.056
VAC89_S.fcs	VAC_89	S	Ocrelizumab	0.043
VAC93_NS.fcs	VAC_93	NS	Natalizumab	0.017
VAC93_S.fcs	VAC_93	S	Natalizumab	0.023
VAC99_NS.fcs	VAC_99	NS	Dimetilfumarato	0.046
VAC99_S.fcs	VAC_99	S	Dimetilfumarato	0.017
VAC100_NS.fcs	VAC_100	NS	Interferone	0.03
VAC100_S.fcs	VAC_100	S	Interferone	0.036
VAC103_NS.fcs	VAC_103	NS	Ocrelizumab	0.039
VAC103_S.fcs	VAC_103	S	Ocrelizumab	0.085
VAC104_NS.fcs	VAC_104	NS	Natalizumab	0.012
VAC104_S.fcs	VAC_104	S	Natalizumab	0.034
VAC106_NS.fcs	VAC_106	NS	Natalizumab	0.035
VAC106_S.fcs	VAC_106	S	Natalizumab	0.022
VAC107_NS.fcs	VAC_107	NS	Fingolimod	0.023
VAC107_S.fcs	VAC_107	S	Fingolimod	0.038
VAC109_NS.fcs	VAC_109	NS	Dimetilfumarato	0.024
VAC109_S.fcs	VAC_109	S	Dimetilfumarato	0.016
VAC110_NS.fcs	VAC_110	NS	Natalizumab	0.028
VAC110_S.fcs	VAC_110	S	Natalizumab	0.023
VAC111_NS.fcs	VAC_111	NS	Cladribrina	0.012
VAC111_S.fcs	VAC_111	S	Cladribrina	0.048
VAC112_NS.fcs	VAC_112	NS	Interferone	0.015
VAC112_S.fcs	VAC_112	S	Interferone	0.029
VAC120_NS.fcs	VAC_120	NS	Ocrelizumab	0.027
VAC120_S.fcs	VAC_120	S	Ocrelizumab	0.069
VAC121_NS.fcs	VAC_121	NS	Interferone	0.028
VAC121_S.fcs	VAC_121	S	Interferone	0.056
VAC122_NS.fcs	VAC_122	NS	Dimetilfumarato Linfo	0.023
VAC122_S.fcs	VAC_122	S	Dimetilfumarato Linfo	0
VAC136_NS.fcs	VAC_136	NS	Fingolimod	0.017
VAC136_S.fcs	VAC_136	S	Fingolimod	0.015
VAC137_NS.fcs	VAC_137	NS	Fingolimod	0.019
VAC137_S.fcs	VAC_137	S	Fingolimod	0.088
VAC138_NS.fcs	VAC_138	NS	Dimetilfumarato Linfo	0.021
VAC138_S.fcs	VAC_138	S	Dimetilfumarato Linfo	0.00873
VAC139_NS.fcs	VAC_139	NS	Ritu	0.036
VAC139_S.fcs	VAC_139	S	Ritu	0.032
VAC140_NS.fcs	VAC_140	NS	Teriflunomide	0.00709
VAC140_S.fcs	VAC_140	S	Teriflunomide	0.013
VAC151_NS.fcs	VAC_151	NS	Dimetilfumarato Linfo	0.058
VAC151_S.fcs	VAC_151	S	Dimetilfumarato Linfo	0.025
VAC152_NS.fcs	VAC_152	NS	Interferone	0.022
VAC152_S.fcs	VAC_152	S	Interferone	0.04
VAC153_NS.fcs	VAC_153	NS	Dimetilfumarato Linfo	0.036
VAC153_S.fcs	VAC_153	S	Dimetilfumarato Linfo	0.024
VAC156_NS.fcs	VAC_156	NS	Interferone	0.027
VAC156_S.fcs	VAC_156	S	Interferone	0.027
VAC157_NS.fcs	VAC_157	NS	Cladribrina	0.024
VAC157_S.fcs	VAC_157	S	Cladribrina	0.028
VAC160_NS.fcs	VAC_160	NS	Ritu	0.017
VAC160_S.fcs	VAC_160	S	Ritu	0.027
VAC162_NS.fcs	VAC_162	NS	Ocrelizumab	0.027
VAC162_S.fcs	VAC_162	S	Ocrelizumab	0.046
VAC163_NS.fcs	VAC_163	NS	Teriflunomide	0.024
VAC163_S.fcs	VAC_163	S	Teriflunomide	0.063
VAC166_NS.fcs	VAC_166	NS	Fingolimod	0.015
VAC166_S.fcs	VAC_166	S	Fingolimod	0.012
VAC170_NS.fcs	VAC_170	NS	Fingolimod	0.014
VAC170_S.fcs	VAC_170	S	Fingolimod	0.048
VAC173_NS.fcs	VAC_173	NS	Interferone	0.092
VAC173_S.fcs	VAC_173	S	Interferone	0.084
VAC179_NS.fcs	VAC_179	NS	Ocrelizumab	0.036
VAC179_S.fcs	VAC_179	S	Ocrelizumab	0.034
VAC182_NS.fcs	VAC_182	NS	Ocrelizumab	0.036
VAC182_S.fcs	VAC_182	S	Ocrelizumab	0.051
VAC186_NS.fcs	VAC_186	NS	Interferone	0.03
VAC186_S.fcs	VAC_186	S	Interferone	0.032
VAC196_NS.fcs	VAC_196	NS	Teriflunomide	0.033
VAC196_S.fcs	VAC_196	S	Teriflunomide	0.051
VAC200_NS.fcs	VAC_200	NS	Teriflunomide	0.026
VAC200_S.fcs	VAC_200	S	Teriflunomide	0.22
VAC225_NS.fcs	VAC_225	NS	Natalizumab	0.00963
VAC225_S.fcs	VAC_225	S	Natalizumab	0.00955
VAC230_NS.fcs	VAC_230	NS	Dimetilfumarato Linfo	0.013
VAC230_S.fcs	VAC_230	S	Dimetilfumarato Linfo	0.032
VAC234_NS.fcs	VAC_234	NS	Cladribrina	0.017
VAC234_S.fcs	VAC_234	S	Cladribrina	0.015
VAC235_NS.fcs	VAC_235	NS	Ritu	0.017
VAC235_S.fcs	VAC_235	S	Ritu	0.035
VAC236_NS.fcs	VAC_236	NS	Dimetilfumarato Linfo	0.012
VAC236_S.fcs	VAC_236	S	Dimetilfumarato Linfo	0.016
VAC238_NS.fcs	VAC_238	NS	Cladribrina	0.026
VAC238_S.fcs	VAC_238	S	Cladribrina	0.032
VAC239_NS.fcs	VAC_239	NS	Dimetilfumarato	0.032
VAC239_S.fcs	VAC_239	S	Dimetilfumarato	0.024
VAC242_NS.fcs	VAC_242	NS	Ocrelizumab	0.017
VAC242_S.fcs	VAC_242	S	Ocrelizumab	0.026
VAC_HD_02_NS.fcs	VAC_HD_02	NS	HD	0.035
VAC_HD_02_S.fcs	VAC_HD_02	S	HD	0.026
VAC_HD_16_NS.fcs	VAC_HD_16	NS	HD	0.026
VAC_HD_16_S.fcs	VAC_HD_16	S	HD	0.022
VAC64_NS.fcs	VAC_64	NS	Fingolimod	0.052
VAC64_S.fcs	VAC_64	S	Fingolimod	0.031
VAC65_NS.fcs	VAC_65	NS	Dimetilfumarato	0.026
VAC65_S.fcs	VAC_65	S	Dimetilfumarato	0.00822
VAC66_NS.fcs	VAC_66	NS	Natalizumab	0.00252
VAC66_S.fcs	VAC_66	S	Natalizumab	0.019
VAC91_NS.fcs	VAC_91	NS	Natalizumab	0.017
VAC91_S.fcs	VAC_91	S	Natalizumab	0.02
VAC95_NS.fcs	VAC_95	NS	Dimetilfumarato	0.015
VAC95_S.fcs	VAC_95	S	Dimetilfumarato	0.014
VAC97_NS.fcs	VAC_97	NS	Dimetilfumarato Linfo	0.08
VAC97_S.fcs	VAC_97	S	Dimetilfumarato Linfo	0.039
VAC115_NS.fcs	VAC_115	NS	Interferone	0.016
VAC115_S.fcs	VAC_115	S	Interferone	0.02
VAC126_NS.fcs	VAC_126	NS	Ocrelizumab	0.039
VAC126_S.fcs	VAC_126	S	Ocrelizumab	0.058
VAC143_NS.fcs	VAC_143	NS	Ocrelizumab	0.025
VAC143_S.fcs	VAC_143	S	Ocrelizumab	0.027
VAC146_NS.fcs	VAC_146	NS	Interferone	0.047
VAC146_S.fcs	VAC_146	S	Interferone	0.038
VAC159_NS.fcs	VAC_159	NS	Fingolimod	0.07
VAC159_S.fcs	VAC_159	S	Fingolimod	0.048

[truncated: 17 more sheets: B cells_Phenotype_Figure 4A-B, B cells_Phenotype_Figure 4C, B cells_Phenotype_Figure 4D, B cells IgG_Figure 4E, scMEP T cells_Figure 5, scMEP B cells_Figure 6, PCA_Figure 7, PENCIL prediction_Figure 8A-B, PENCIL prediction_Figure 8C-D, Supplementary_Figure 3, Supplementary_Figure 6, Supplementary_Figure 8, Supplementary_Figure 9, Supplementary_Figure 10, Supplementary_Figure 13, Supplementary_Figure 20, Supplementary_Figure 26]
